# Supplementary material for: Vocal individuality in drumming in great spotted woodpecker—A biological perspective and implications for conservation
Source: PLoS One. 2018 Feb 7;13(2):e0191716. doi: 10.1371/journal.pone.0191716 (PMC5802847; doi:10.1371/journal.pone.0191716)
Supplement: S1 Dataset — (XLS) [file pone.0191716.s002.xls]

## Sheet: Data
Individual	Sex	Drumming roll	Number of strokes	SSD1 (sec)	SSD2 (sec)	SSD3 (sec)	SSD4 (sec)	SSD5 (sec)	SSD6 (sec)	SSD7 (sec)	SSD8 (sec)	SSD9 (sec)	SSD10 (sec)	SSD11 (sec)	SSD12 (sec)	SSD13 (sec)	SSD14 (sec)	SSD15 (sec)	SSD16 (sec)	SSD17 (sec)	SSD18 (sec)	SSD19 (sec)	MINSSD (sec)
1	UNKNOWN	1	18	0.05479	0.05258	0.05293	0.04916	0.04806	0.04602	0.04516	0.04195	0.04127	0.04312	0.03768	0.04139	0.03837	0.0386	0.03737	0.04058	0.03529			0.03529
1	UNKNOWN	2	20	0.05868	0.05733	0.05262	0.052	0.04872	0.0476	0.04675	0.04391	0.04258	0.04206	0.04147	0.04045	0.03675	0.0402	0.0365	0.03814	0.03608	0.03766	0.03429	0.03429
1	UNKNOWN	3	15	0.05975	0.05533	0.0537	0.05172	0.04966	0.04754	0.04716	0.04466	0.04383	0.04189	0.04172	0.04131	0.0407	0.03933						0.03933
1	UNKNOWN	4	17	0.05916	0.05658	0.05362	0.05268	0.05204	0.04952	0.04814	0.04591	0.04595	0.04133	0.04372	0.04193	0.04162	0.04106	0.03891	0.0751				0.03891
1	UNKNOWN	5	19	0.0642	0.05702	0.05452	0.05268	0.05291	0.04997	0.049	0.04766	0.04656	0.04483	0.0447	0.04189	0.04035	0.03993	0.0387	0.03816	0.03712	0.0357		0.0357
1	UNKNOWN	6	17	0.05702	0.0576	0.05541	0.05252	0.05129	0.04887	0.04793	0.04629	0.04222	0.04495	0.04179	0.04097	0.04045	0.0381	0.03731	0.03664				0.03664
1	UNKNOWN	7	16	0.05962	0.0561	0.0537	0.05247	0.05022	0.04827	0.04691	0.04531	0.04489	0.0425	0.04147	0.04114	0.03989	0.03891	0.03787					0.03787
1	UNKNOWN	8	17	0.05768	0.05647	0.05595	0.05235	0.05093	0.0497	0.04695	0.04554	0.04422	0.043	0.0426	0.04027	0.04054	0.03756	0.03968	0.03514				0.03514
1	UNKNOWN	9	17	0.06129	0.05793	0.05408	0.05393	0.05091	0.04981	0.04737	0.04672	0.04516	0.04222	0.04197	0.04058	0.04083	0.03758	0.03833	0.03947				0.03758
1	UNKNOWN	10	17	0.05937	0.05735	0.05608	0.05193	0.0497	0.04968	0.04697	0.04556	0.04445	0.04435	0.04289	0.04127	0.03933	0.03995	0.03702	0.03908				0.03702
1	UNKNOWN	11	15	0.0586	0.05818	0.05487	0.05354	0.05135	0.05018	0.04839	0.0465	0.0461	0.044	0.04187	0.04293	0.03989	0.03825						0.03825
2	MALE	1	12	0.05659	0.05505	0.05113	0.04986	0.04576	0.04507	0.04437	0.0402	0.04131	0.04099	0.03462									0.03462
2	MALE	2	12	0.05528	0.05256	0.05088	0.04818	0.04634	0.04682	0.04292	0.0407	0.04254	0.03784	0.04102									0.03784
2	MALE	3	13	0.05689	0.05306	0.05117	0.04875	0.04673	0.04569	0.04376	0.04308	0.04161	0.04113	0.03997	0.04149								0.03997
2	MALE	4	13	0.05582	0.05353	0.05285	0.04922	0.04607	0.04675	0.0456	0.04263	0.04161	0.04145	0.03922	0.04006								0.03922
2	MALE	5	13	0.05299	0.05458	0.05065	0.04805	0.04571	0.046	0.04242	0.04208	0.04156	0.04081	0.03909	0.03941								0.03909
3	MALE	1	12	0.06059	0.05841	0.05859	0.05564	0.05644	0.0529	0.05165	0.05174	0.04911	0.04464	0.04907									0.04464
3	MALE	2	13	0.05861	0.05968	0.05684	0.05648	0.05594	0.05408	0.05124	0.05247	0.04863	0.04761	0.04356	0.03956								0.03956
3	MALE	3	14	0.06018	0.0604	0.05823	0.05576	0.05462	0.05492	0.05179	0.05131	0.04984	0.04809	0.04759	0.04396	0.04167							0.04167
3	MALE	4	12	0.05988	0.05932	0.05517	0.05433	0.05542	0.05324	0.05086	0.0492	0.04886	0.04721	0.04215									0.04215
3	MALE	5	13	0.05866	0.05648	0.05666	0.05562	0.05487	0.0539	0.05204	0.05136	0.04956	0.04839	0.04811	0.04464								0.04464
3	MALE	6	11	0.06165	0.05687	0.05659	0.05535	0.0536	0.05294	0.05131	0.0514	0.04886	0.04619										0.04619
3	MALE	7	13	0.05875	0.05741	0.05619	0.05408	0.05324	0.05133	0.05163	0.05156	0.04898	0.04843	0.04718	0.04412								0.04412
3	MALE	8	13	0.05868	0.05591	0.05807	0.05494	0.05455	0.05308	0.05104	0.05158	0.04936	0.04848	0.04657	0.04362								0.04362
3	MALE	9	13	0.05832	0.05882	0.0558	0.05546	0.05521	0.05394	0.05179	0.05108	0.0487	0.04884	0.04648	0.04385								0.04385
3	MALE	10	14	0.05666	0.05664	0.05537	0.05403	0.05319	0.05258	0.05249	0.05072	0.05013	0.04922	0.0473	0.04653	0.04292							0.04292
3	MALE	11	10	0.06185	0.05941	0.05834	0.05564	0.05421	0.05115	0.05013	0.04668	0.04399											0.04399
3	MALE	12	12	0.06045	0.05954	0.05929	0.05666	0.05351	0.05319	0.05127	0.05027	0.04693	0.0465	0.04294									0.04294
3	MALE	13	13	0.05932	0.06013	0.05839	0.05621	0.05503	0.05467	0.05142	0.05138	0.04895	0.04725	0.04521	0.03576								0.03576
3	MALE	14	12	0.06047	0.06009	0.05866	0.05648	0.05594	0.05308	0.0509	0.04947	0.04675	0.04487	0.04131									0.04131
3	MALE	15	12	0.06	0.05898	0.05664	0.05494	0.05369	0.05276	0.0517	0.04959	0.04902	0.04564	0.04539									0.04539
3	MALE	16	12	0.0578	0.0575	0.0546	0.05537	0.05455	0.05213	0.05174	0.05093	0.04839	0.04607	0.0436									0.0436
3	MALE	17	11	0.05766	0.05809	0.05653	0.05507	0.05424	0.0517	0.05142	0.0487	0.04836	0.04378										0.04378
3	MALE	18	12	0.0587	0.05759	0.05755	0.05668	0.05435	0.05312	0.05224	0.04972	0.04877	0.04737	0.04693									0.04693
3	MALE	19	13	0.05764	0.05771	0.05741	0.0558	0.05512	0.05492	0.05312	0.05068	0.05015	0.04739	0.04616	0.04269								0.04269
3	MALE	20	13	0.06013	0.05814	0.05895	0.05419	0.05496	0.05229	0.05188	0.04916	0.04979	0.04623	0.04272	0.0353								0.0353
3	MALE	21	12	0.05932	0.05972	0.05879	0.05775	0.05362	0.05367	0.05242	0.05138	0.04966	0.04755	0.04263									0.04263
3	MALE	22	12	0.05807	0.05929	0.05782	0.05555	0.05589	0.05269	0.05149	0.05088	0.04854	0.04646	0.04702									0.04646
3	MALE	23	13	0.05739	0.05825	0.05755	0.05764	0.05514	0.05439	0.05104	0.05165	0.04972	0.04596	0.04492	0.03956								0.03956
3	MALE	24	12	0.05827	0.05841	0.05807	0.05594	0.05521	0.05324	0.05061	0.0502	0.04632	0.04555	0.04197									0.04197
4	MALE	1	14	0.05693	0.05823	0.0551	0.05442	0.05312	0.05353	0.05093	0.05097	0.05011	0.04929	0.04884	0.04628	0.04625							0.04625
4	MALE	2	14	0.0578	0.05727	0.05548	0.05337	0.05503	0.05142	0.0531	0.05004	0.04961	0.04877	0.04891	0.04668	0.0429							0.0429
4	MALE	3	14	0.05852	0.0573	0.05659	0.05424	0.05517	0.05204	0.05283	0.05108	0.05097	0.04814	0.04916	0.04777	0.04378							0.04378
4	MALE	4	15	0.05791	0.05868	0.05576	0.05514	0.05435	0.05317	0.05263	0.05136	0.05208	0.05006	0.05043	0.0487	0.04807	0.04392						0.04392
4	MALE	5	14	0.05972	0.05995	0.05712	0.05439	0.05351	0.05392	0.05242	0.05079	0.05102	0.05002	0.04977	0.04929	0.04578							0.04578
4	MALE	6	14	0.05782	0.05825	0.05573	0.05467	0.05464	0.05247	0.0519	0.05174	0.05068	0.05047	0.04956	0.04773	0.04478							0.04478
4	MALE	7	14	0.059	0.05995	0.05598	0.05417	0.05369	0.05319	0.0526	0.0522	0.05027	0.05015	0.0495	0.04723	0.04435							0.04435
4	MALE	8	14	0.05809	0.05834	0.05637	0.05532	0.05383	0.05381	0.05199	0.05097	0.05142	0.04977	0.04945	0.04489	0.03605							0.03605
4	MALE	9	14	0.05848	0.05768	0.05555	0.05417	0.0534	0.05365	0.05122	0.05229	0.05129	0.04952	0.04852	0.04707	0.04258							0.04258
4	MALE	10	13	0.05839	0.05759	0.05582	0.0539	0.05417	0.05272	0.05197	0.05265	0.05022	0.04918	0.04761	0.04682								0.04682
4	MALE	11	12	0.05775	0.05648	0.05521	0.05269	0.05523	0.05133	0.05185	0.04877	0.04981	0.04907	0.04571									0.04571
4	MALE	12	12	0.05802	0.05557	0.05641	0.05383	0.05412	0.0534	0.0507	0.04952	0.05	0.04814	0.04634									0.04634
4	MALE	13	14	0.05707	0.05553	0.05564	0.05378	0.05374	0.05077	0.05115	0.05004	0.05124	0.04995	0.04757	0.04691	0.0441							0.0441
4	MALE	14	13	0.058	0.05655	0.05696	0.05281	0.0541	0.05185	0.05199	0.05183	0.0499	0.04712	0.04836	0.04437								0.04437
5	MALE	1	10	0.06061	0.05365	0.05188	0.04929	0.04684	0.04605	0.04204	0.04256	0.03918											0.03918
5	MALE	2	10	0.06319	0.05415	0.04895	0.04995	0.04449	0.04415	0.04179	0.04068	0.02766											0.02766
5	MALE	3	7	0.06122	0.05537	0.05081	0.04684	0.0446	0.04079														0.04079
5	MALE	4	8	0.06229	0.05519	0.05163	0.04664	0.04732	0.04188	0.04204													0.04188
5	MALE	5	7	0.06208	0.0551	0.05247	0.04902	0.04471	0.04315														0.04315
5	MALE	6	8	0.06124	0.05394	0.05147	0.04725	0.04569	0.04322	0.04156													0.04156
5	MALE	7	7	0.06222	0.05603	0.05113	0.04777	0.04324	0.04285														0.04285
5	MALE	8	9	0.06147	0.05492	0.05256	0.04873	0.04653	0.04344	0.04276	0.03932												0.03932
5	MALE	9	7	0.06122	0.05496	0.0522	0.04773	0.04671	0.04131														0.04131
5	MALE	10	7	0.05893	0.0541	0.04462	0.05437	0.0446	0.04383														0.04383
5	MALE	11	8	0.06115	0.05392	0.05176	0.04653	0.04657	0.0419	0.04625													0.0419
5	MALE	12	7	0.06462	0.05478	0.05083	0.04714	0.04394	0.04258														0.04258
5	MALE	13	7	0.06587	0.05401	0.04966	0.04834	0.04136	0.04346														0.04136
6	MALE	1	13	0.07072	0.06135	0.05981	0.05641	0.05475	0.0526	0.04989	0.04647	0.04566	0.04427	0.04164	0.03947								0.03947
6	MALE	2	14	0.06566	0.05952	0.05687	0.05502	0.05314	0.05168	0.04991	0.04881	0.04562	0.04475	0.04237	0.03995	0.03881							0.03881
6	MALE	3	14	0.0645	0.059	0.05693	0.05456	0.05225	0.05077	0.04972	0.04685	0.04541	0.04456	0.04208	0.04004	0.03831							0.03831
6	MALE	4	14	0.0657	0.05908	0.05666	0.05477	0.05333	0.04991	0.04812	0.04647	0.0446	0.04339	0.04227	0.03991	0.03368							0.03368
6	MALE	5	14	0.06189	0.05879	0.05635	0.05475	0.05264	0.05139	0.05035	0.0491	0.04685	0.04495	0.04185	0.04247	0.0382							0.0382
6	MALE	6	14	0.06572	0.05716	0.05643	0.05402	0.05222	0.05027	0.04937	0.04737	0.047	0.04433	0.04212	0.04343	0.03414							0.03414
6	MALE	7	13	0.05835	0.05664	0.05537	0.05358	0.05212	0.051	0.04875	0.0471	0.04506	0.0431	0.04091	0.03493								0.03493
6	MALE	8	13	0.06397	0.05827	0.05631	0.05443	0.0532	0.05077	0.05114	0.04858	0.04725	0.04564	0.04287	0.04087								0.04087
6	MALE	9	12	0.05841	0.05664	0.05408	0.05256	0.05168	0.04979	0.04725	0.04587	0.04491	0.04277	0.03991									0.03991
6	MALE	10	12	0.05891	0.05741	0.05683	0.05293	0.05137	0.05147	0.04891	0.04652	0.04395	0.04237	0.04072									0.04072
6	MALE	11	12	0.06618	0.06008	0.05818	0.05516	0.05256	0.0517	0.04916	0.04775	0.04572	0.04385	0.04193									0.04193
7	UNKNOWN	1	12	0.05879	0.05508	0.05412	0.04962	0.0492	0.04408	0.04379	0.03862	0.04056	0.03943	0.03381									0.03381
7	UNKNOWN	2	11	0.05779	0.05431	0.05377	0.05102	0.04927	0.04612	0.04506	0.04145	0.03772	0.0421										0.03772
7	UNKNOWN	3	13	0.05668	0.05404	0.05275	0.05302	0.04985	0.04766	0.04508	0.04381	0.04222	0.03797	0.04283	0.0417								0.03797
7	UNKNOWN	4	11	0.05912	0.05435	0.05389	0.05039	0.04687	0.04658	0.04402	0.04045	0.03989	0.03908										0.03908
7	UNKNOWN	5	12	0.05727	0.05462	0.05179	0.05133	0.046	0.04593	0.04472	0.04387	0.0407	0.0381	0.04541									0.0381
7	UNKNOWN	6	12	0.06581	0.05931	0.05716	0.05316	0.05283	0.0491	0.04864	0.0421	0.04266	0.03772	0.0397									0.03772
8	UNKNOWN	1	14	0.06945	0.06481	0.06245	0.05979	0.05629	0.05714	0.05297	0.0515	0.04877	0.04645	0.04522	0.04491	0.04231							0.04231
8	UNKNOWN	2	13	0.06364	0.06097	0.05872	0.05654	0.05462	0.05316	0.05083	0.04843	0.04622	0.04497	0.04329	0.04127								0.04127
8	UNKNOWN	3	16	0.06775	0.0677	0.06404	0.06314	0.05887	0.05604	0.05629	0.05197	0.0512	0.04883	0.0465	0.04204	0.04329	0.04016	0.03887					0.03887
8	UNKNOWN	4	13	0.06941	0.06829	0.06375	0.05972	0.0575	0.05731	0.05468	0.0526	0.05054	0.04695	0.04481	0.04472								0.04472
8	UNKNOWN	5	18	0.06787	0.06139	0.06195	0.05779	0.0555	0.05387	0.05325	0.04916	0.04943	0.04837	0.04389	0.04493	0.04214	0.04218	0.04064	0.03372	0.04247			0.03372
8	UNKNOWN	6	17	0.06697	0.06164	0.05779	0.05956	0.05247	0.05422	0.05089	0.04918	0.04835	0.04604	0.04479	0.04366	0.04158	0.04262	0.04122	0.03329				0.03329
8	UNKNOWN	7	18	0.06739	0.06445	0.06085	0.0587	0.05712	0.05568	0.05306	0.05002	0.05031	0.04918	0.04552	0.0472	0.044	0.04422	0.039	0.03681	0.04189			0.03681
8	UNKNOWN	8	17	0.06743	0.0615	0.05885	0.05781	0.05512	0.05291	0.05162	0.05075	0.0481	0.04564	0.03929	0.0472	0.04202	0.04179	0.0355	0.0426				0.0355
8	UNKNOWN	9	15	0.07133	0.0637	0.06241	0.06106	0.05975	0.05729	0.0552	0.05354	0.05235	0.04995	0.04783	0.04445	0.0445	0.08202						0.04445
9	UNKNOWN	1	12	0.05518	0.05225	0.04554	0.04464	0.03787	0.04475	0.04	0.03891	0.03564	0.03652	0.03568									0.03564
9	UNKNOWN	2	11	0.0546	0.05045	0.04714	0.04206	0.04118	0.04237	0.03764	0.04022	0.03522	0.03764										0.03522
9	UNKNOWN	3	11	0.05579	0.05152	0.04706	0.04587	0.04262	0.03885	0.03977	0.03666	0.03747	0.03831										0.03666
9	UNKNOWN	4	14	0.05716	0.04741	0.04664	0.04331	0.04045	0.04247	0.03837	0.03922	0.037	0.0375	0.03468	0.03837	0.03343							0.03343
9	UNKNOWN	5	13	0.05583	0.04918	0.04454	0.04595	0.04433	0.04047	0.03995	0.03929	0.03804	0.03847	0.03504	0.03014								0.03014
9	UNKNOWN	6	11	0.05689	0.0501	0.048	0.04429	0.04418	0.04047	0.03822	0.03879	0.03604	0.03541										0.03541
9	UNKNOWN	7	12	0.05508	0.05025	0.04779	0.04439	0.04222	0.04312	0.03922	0.03983	0.03904	0.03447	0.03995									0.03447
9	UNKNOWN	8	13	0.0556	0.04941	0.04827	0.04391	0.043	0.04154	0.04068	0.03993	0.03797	0.03793	0.03112	0.03566								0.03112
9	UNKNOWN	9	12	0.05689	0.05025	0.04585	0.04733	0.04095	0.04129	0.0396	0.04062	0.03916	0.0362	0.02993									0.02993
9	UNKNOWN	10	14	0.05656	0.04991	0.04758	0.04412	0.0442	0.03964	0.04043	0.04131	0.0367	0.03768	0.03654	0.03512	0.03839							0.03512
9	UNKNOWN	11	13	0.05633	0.05031	0.04685	0.0446	0.04379	0.03993	0.04168	0.03939	0.03877	0.03887	0.0386	0.03627								0.03627
9	UNKNOWN	12	14	0.0542	0.04889	0.04768	0.04262	0.04216	0.042	0.04152	0.03856	0.04027	0.03862	0.03872	0.03852	0.03541							0.03541
9	UNKNOWN	13	12	0.05572	0.05079	0.04758	0.04531	0.04233	0.04283	0.04014	0.04085	0.03956	0.03641	0.03579									0.03579
9	UNKNOWN	14	11	0.05887	0.05283	0.04737	0.04414	0.042	0.0441	0.03941	0.04027	0.0357	0.0392										0.0357
9	UNKNOWN	15	13	0.0565	0.05043	0.04766	0.04389	0.04262	0.04158	0.04008	0.03935	0.0416	0.03427	0.04222	0.03083								0.03083
9	UNKNOWN	16	11	0.05847	0.05035	0.04833	0.04487	0.04352	0.04152	0.04104	0.04029	0.03712	0.03547										0.03547
9	UNKNOWN	17	12	0.0612	0.05337	0.04747	0.04504	0.0432	0.04427	0.03895	0.04185	0.0372	0.04066	0.03714									0.03714
10	MALE	1	10	0.05914	0.05504	0.05256	0.05008	0.04775	0.0452	0.04416	0.04187	0.04031											0.04031
10	MALE	2	10	0.06127	0.0546	0.053	0.04897	0.04737	0.04514	0.04293	0.0415	0.04014											0.04014
10	MALE	3	9	0.06358	0.05714	0.05268	0.04937	0.0476	0.04491	0.04343	0.04037												0.04037
10	MALE	4	10	0.06468	0.05697	0.05206	0.05158	0.04843	0.04541	0.04241	0.04125	0.0401											0.0401
10	MALE	5	10	0.0607	0.05745	0.05272	0.04947	0.04735	0.04554	0.04372	0.04204	0.03895											0.03895
10	MALE	6	9	0.06068	0.05647	0.05131	0.04939	0.04664	0.04435	0.04372	0.04102												0.04102
10	MALE	7	7	0.06029	0.05497	0.05275	0.04989	0.04533	0.04208														0.04208
10	MALE	8	10	0.06045	0.05604	0.05158	0.04979	0.04602	0.04483	0.0427	0.04183	0.03758											0.03758
10	MALE	9	9	0.06112	0.05581	0.0507	0.05039	0.04675	0.04539	0.04302	0.04152												0.04152
10	MALE	10	10	0.05754	0.05545	0.0525	0.05022	0.04775	0.04602	0.0435	0.0415	0.03987											0.03987
10	MALE	11	9	0.05947	0.05443	0.05212	0.0491	0.04731	0.04522	0.04306	0.04166												0.04166
10	MALE	12	10	0.0575	0.05529	0.05231	0.05045	0.04752	0.04537	0.04356	0.04277	0.03822											0.03822
10	MALE	13	9	0.05972	0.05491	0.05258	0.04958	0.04708	0.04395	0.04241	0.04179												0.04179
10	MALE	14	9	0.05916	0.05497	0.05239	0.04883	0.04683	0.04395	0.0422	0.04022												0.04022
10	MALE	15	9	0.06318	0.05464	0.05297	0.04812	0.0465	0.04329	0.04195	0.04083												0.04083
10	MALE	16	8	0.06352	0.05512	0.05241	0.04858	0.04454	0.0432	0.04014													0.04014
11	MALE	1	11	0.0655	0.0591	0.05518	0.05181	0.04962	0.04725	0.04383	0.04239	0.04143	0.04202										0.04143
11	MALE	2	12	0.06277	0.05831	0.0555	0.05275	0.05056	0.04768	0.04493	0.04266	0.04256	0.04114	0.04025									0.04025
11	MALE	3	11	0.06329	0.05766	0.0547	0.05231	0.04933	0.04768	0.04445	0.04243	0.0432	0.03906										0.03906
11	MALE	4	11	0.06597	0.05937	0.0562	0.05293	0.05066	0.04839	0.04558	0.04418	0.04277	0.0412										0.0412
11	MALE	5	11	0.06252	0.05687	0.05516	0.05127	0.0482	0.04668	0.04589	0.04227	0.04166	0.0401										0.0401
11	MALE	6	11	0.06541	0.05831	0.05475	0.05277	0.0492	0.04633	0.04585	0.04125	0.04052	0.03941										0.03941
11	MALE	7	10	0.06543	0.05816	0.05412	0.05114	0.04825	0.04585	0.04306	0.04091	0.04043											0.04043
11	MALE	8	10	0.06537	0.05743	0.05533	0.05131	0.04783	0.04587	0.04377	0.04039	0.04214											0.04039
11	MALE	9	10	0.06564	0.05793	0.05366	0.05116	0.04781	0.04625	0.0431	0.04122	0.03993											0.03993
11	MALE	10	10	0.06247	0.05718	0.05391	0.05095	0.04743	0.0451	0.04308	0.03806	0.04206											0.03806
11	MALE	11	12	0.0611	0.05643	0.05464	0.05147	0.04843	0.04639	0.0441	0.04229	0.04116	0.03816	0.03858									0.03816
11	MALE	12	12	0.0627	0.05639	0.05525	0.05135	0.04845	0.04612	0.04339	0.04075	0.04129	0.03939	0.03729									0.03729
11	MALE	13	12	0.06231	0.05764	0.05431	0.0515	0.04891	0.04752	0.04529	0.04197	0.04129	0.03966	0.04004									0.03966
11	MALE	14	11	0.06358	0.0577	0.05477	0.05106	0.04756	0.04662	0.0431	0.04204	0.04091	0.04										0.04
11	MALE	15	11	0.06314	0.05531	0.05447	0.05	0.04868	0.04587	0.04391	0.0416	0.03964	0.03975										0.03964
11	MALE	16	10	0.06502	0.05816	0.05531	0.05243	0.048	0.04604	0.0432	0.04254	0.04087											0.04087
11	MALE	17	10	0.05987	0.05756	0.05435	0.05239	0.04793	0.04585	0.04229	0.04112	0.04116											0.04112
11	MALE	18	11	0.06335	0.05847	0.05379	0.05295	0.04904	0.04677	0.04583	0.04356	0.04079	0.04191										0.04079
11	MALE	19	11	0.06239	0.05866	0.05458	0.05229	0.05033	0.04781	0.04464	0.04139	0.04091	0.03968										0.03968
11	MALE	20	10	0.06347	0.05833	0.05458	0.05197	0.04943	0.0462	0.04562	0.04216	0.03943											0.03943
11	MALE	21	10	0.06347	0.05752	0.05487	0.05258	0.04993	0.04691	0.04431	0.04291	0.04093											0.04093
11	MALE	22	10	0.06529	0.05812	0.05502	0.05204	0.0502	0.04679	0.04485	0.04304	0.0382											0.0382
11	MALE	23	11	0.06364	0.05893	0.05531	0.05318	0.04972	0.04795	0.04579	0.04335	0.04177	0.0391										0.0391
11	MALE	24	11	0.06404	0.058	0.05527	0.0531	0.05033	0.04768	0.04422	0.04264	0.04033	0.03791										0.03791
11	MALE	25	12	0.06266	0.05818	0.0551	0.05233	0.05006	0.04718	0.04552	0.04327	0.03893	0.04122	0.03862									0.03862
11	MALE	26	11	0.06343	0.05787	0.05493	0.05187	0.04891	0.04691	0.04377	0.04104	0.03847	0.0391										0.03847
11	MALE	27	10	0.0651	0.06137	0.05483	0.05277	0.05012	0.04635	0.0437	0.04022	0.04143											0.04022
11	MALE	28	9	0.06602	0.06037	0.05625	0.05279	0.04835	0.04764	0.04325	0.03914												0.03914
11	MALE	29	11	0.06537	0.05931	0.05408	0.05314	0.04893	0.04677	0.04429	0.04283	0.04014	0.0397										0.0397
11	MALE	30	12	0.06322	0.05981	0.05314	0.05245	0.05037	0.04779	0.04508	0.04329	0.04095	0.0411	0.03791									0.03791
11	MALE	31	12	0.06441	0.05952	0.05464	0.05352	0.05054	0.04762	0.04393	0.04331	0.039	0.04162	0.04579									0.039
11	MALE	32	11	0.06647	0.05839	0.05472	0.0517	0.05035	0.04781	0.04439	0.04172	0.03918	0.04043										0.03918
11	MALE	33	12	0.06402	0.05793	0.05425	0.05277	0.04962	0.0475	0.04541	0.04322	0.04083	0.03833	0.04025									0.03833
11	MALE	34	11	0.06204	0.05822	0.05545	0.05085	0.04945	0.04766	0.04512	0.04237	0.04177	0.03866										0.03866
11	MALE	35	12	0.0617	0.05922	0.05535	0.05204	0.05079	0.0475	0.04577	0.04212	0.04254	0.03941	0.04108									0.03941
11	MALE	36	11	0.06275	0.05716	0.0556	0.0526	0.05012	0.04806	0.04489	0.04322	0.04208	0.03937										0.03937
11	MALE	37	12	0.06252	0.05806	0.05381	0.05093	0.04979	0.04754	0.04483	0.04185	0.04081	0.04	0.03964									0.03964
11	MALE	38	12	0.06443	0.059	0.05481	0.05227	0.04885	0.04716	0.04587	0.04137	0.04225	0.03902	0.03854									0.03854
11	MALE	39	10	0.0637	0.05727	0.05389	0.05077	0.04745	0.04564	0.04335	0.04008	0.04206											0.04008
11	MALE	40	10	0.06191	0.05656	0.05279	0.05018	0.05016	0.04468	0.0436	0.04031	0.03968											0.03968
11	MALE	41	9	0.06214	0.05689	0.0531	0.05062	0.0466	0.04412	0.04093	0.03995												0.03995
12	FEMALE	1	12	0.06281	0.06327	0.0616	0.06156	0.05883	0.0595	0.05577	0.0542	0.05281	0.0492	0.04441									0.04441
12	FEMALE	2	10	0.06252	0.06108	0.0565	0.05612	0.05587	0.05435	0.05266	0.05391	0.0481											0.0481
12	FEMALE	3	11	0.06495	0.06475	0.06125	0.06012	0.06006	0.05645	0.05566	0.05345	0.05091	0.04743										0.04743
12	FEMALE	4	14	0.06727	0.06702	0.06543	0.06583	0.06195	0.05893	0.05841	0.05514	0.05452	0.05289	0.04993	0.04806	0.04458							0.04458
12	FEMALE	5	14	0.07908	0.07575	0.06758	0.06439	0.06047	0.05843	0.05766	0.05558	0.05414	0.05212	0.05043	0.04664	0.04472							0.04472
12	FEMALE	6	9	0.06552	0.06391	0.06293	0.0592	0.05797	0.05687	0.0567	0.05275												0.05275
13	MALE	1	13	0.06041	0.05664	0.05572	0.052	0.05104	0.05031	0.04664	0.04593	0.04637	0.04129	0.03916	0.04118								0.03916
13	MALE	2	13	0.06014	0.05589	0.05506	0.05464	0.05162	0.05054	0.04808	0.04772	0.04408	0.04525	0.04062	0.0397								0.0397
13	MALE	3	11	0.0625	0.05679	0.05472	0.05358	0.05031	0.04825	0.0481	0.04525	0.04264	0.04158										0.04158
13	MALE	4	12	0.06185	0.05783	0.05658	0.05291	0.05193	0.04981	0.04714	0.04539	0.04304	0.04045	0.03972									0.03972
13	MALE	5	13	0.06089	0.05902	0.05677	0.05506	0.04916	0.04979	0.04833	0.04741	0.04383	0.04347	0.04095	0.04002								0.04002
13	MALE	6	12	0.06127	0.05956	0.0581	0.05595	0.05397	0.05256	0.04912	0.0481	0.046	0.0451	0.04229									0.04229
14	MALE	1	12	0.06112	0.06281	0.06191	0.05643	0.05208	0.052	0.05058	0.04527	0.04106	0.04175	0.04789									0.04106
14	MALE	2	12	0.06358	0.06056	0.05825	0.05808	0.05595	0.05239	0.04991	0.04766	0.04395	0.0435	0.03739									0.03739
14	MALE	3	11	0.05977	0.0606	0.05912	0.05745	0.05289	0.05043	0.04945	0.04445	0.04118	0.04364										0.04118
14	MALE	4	12	0.06066	0.06062	0.05987	0.05585	0.05543	0.05283	0.05047	0.04916	0.04681	0.04222	0.0396									0.0396
14	MALE	5	12	0.05962	0.0616	0.05991	0.05816	0.05477	0.05295	0.05064	0.04666	0.0447	0.04239	0.03962									0.03962
14	MALE	6	11	0.06256	0.05956	0.05762	0.05579	0.05343	0.05339	0.04914	0.04795	0.0441	0.04158										0.04158
14	MALE	7	13	0.06183	0.06147	0.05995	0.0577	0.05333	0.05045	0.04947	0.04829	0.04577	0.04422	0.04006	0.0421								0.04006
14	MALE	8	12	0.0621	0.0606	0.05991	0.05712	0.05635	0.0542	0.04835	0.04568	0.04458	0.04193	0.04608									0.04193
15	MALE	1	9	0.06554	0.06241	0.05937	0.05516	0.05075	0.04891	0.04679	0.04258												0.04258
15	MALE	2	9	0.06702	0.06089	0.05752	0.05314	0.0496	0.0471	0.04564	0.04339												0.04339
15	MALE	3	9	0.06641	0.06325	0.05916	0.05443	0.0517	0.04745	0.04725	0.04233												0.04233
15	MALE	4	11	0.06962	0.06272	0.05866	0.05352	0.05075	0.04597	0.0457	0.04172	0.04025	0.08075										0.04025
15	MALE	5	12	0.06637	0.06293	0.05722	0.05135	0.05018	0.04739	0.04777	0.04279	0.04389	0.07718	0.04372									0.04279
15	MALE	6	14	0.0647	0.06291	0.05781	0.05443	0.05031	0.04427	0.05056	0.04464	0.04177	0.0397	0.07843	0.0496	0.04135							0.0397
15	MALE	7	10	0.06208	0.0626	0.05802	0.05341	0.05027	0.04847	0.04372	0.0432	0.08885											0.0432
15	MALE	8	11	0.0652	0.06152	0.05672	0.0535	0.04995	0.04318	0.04908	0.04477	0.04293	0.08179										0.04293
15	MALE	9	14	0.066	0.06112	0.05547	0.05166	0.04897	0.04791	0.04414	0.04504	0.03856	0.08337	0.04558	0.04345	0.02691							0.02691
15	MALE	10	12	0.06447	0.05852	0.0575	0.05197	0.05027	0.04752	0.04672	0.04416	0.04225	0.0397	0.08127									0.0397
15	MALE	11	10	0.06641	0.06083	0.05597	0.05235	0.0507	0.04783	0.04687	0.04502	0.04362											0.04362
15	MALE	12	12	0.06625	0.06191	0.05737	0.05379	0.04887	0.0481	0.04633	0.0446	0.03864	0.08289	0.043									0.03864
15	MALE	13	12	0.06975	0.06089	0.05906	0.05522	0.052	0.04827	0.04966	0.04541	0.0467	0.04352	0.04093									0.04093
16	FEMALE	1	9	0.07287	0.06385	0.06133	0.05627	0.05437	0.051	0.04377	0.04406												0.04377
16	FEMALE	2	9	0.06929	0.06325	0.06047	0.05666	0.05327	0.04893	0.0421	0.04454												0.0421
16	FEMALE	3	8	0.07114	0.06306	0.0605	0.056	0.05322	0.04972	0.04493													0.04493
16	FEMALE	4	8	0.06887	0.06227	0.05858	0.05675	0.053	0.04875	0.04375													0.04375
16	FEMALE	5	8	0.06597	0.06147	0.05918	0.05695	0.05306	0.05141	0.04541													0.04541
16	FEMALE	6	7	0.06839	0.06185	0.05997	0.05541	0.05418	0.04972														0.04972
16	FEMALE	7	7	0.06962	0.06197	0.06079	0.05737	0.05491	0.05164														0.05164
16	FEMALE	8	9	0.06795	0.06206	0.06037	0.05818	0.0545	0.05193	0.04556	0.04527												0.04527
16	FEMALE	9	8	0.06906	0.06279	0.05939	0.05845	0.05425	0.05316	0.04904													0.04904
16	FEMALE	10	8	0.06937	0.06016	0.06075	0.0575	0.0546	0.0516	0.04595													0.04595
16	FEMALE	11	9	0.06925	0.05943	0.05989	0.05718	0.05433	0.05072	0.04581	0.04366												0.04366
16	FEMALE	12	8	0.07106	0.06212	0.0596	0.05683	0.05158	0.04958	0.04385													0.04385
16	FEMALE	13	9	0.07018	0.06143	0.06006	0.05525	0.05385	0.04956	0.04541	0.04327												0.04327
16	FEMALE	14	9	0.06689	0.0626	0.05904	0.0567	0.05377	0.04862	0.04512	0.04306												0.04306
16	FEMALE	15	9	0.06806	0.06131	0.05906	0.0556	0.05458	0.04952	0.0447	0.0451												0.0447
17	FEMALE	1	11	0.06231	0.05435	0.05327	0.05127	0.04866	0.04722	0.04577	0.04266	0.04106	0.03043										0.03043
17	FEMALE	2	11	0.06083	0.05658	0.05447	0.05091	0.05039	0.04722	0.04685	0.04397	0.04222	0.04239										0.04222
17	FEMALE	3	12	0.064	0.05604	0.05329	0.05037	0.05162	0.04795	0.04639	0.04379	0.04085	0.04218	0.0385									0.0385
17	FEMALE	4	12	0.0731	0.06027	0.05675	0.05443	0.0527	0.0502	0.04777	0.04702	0.04485	0.04312	0.04072									0.04072
17	FEMALE	5	11	0.06097	0.05362	0.05268	0.05108	0.04943	0.04712	0.04618	0.04322	0.04381	0.03904										0.03904
17	FEMALE	6	11	0.05904	0.05241	0.0522	0.0497	0.04887	0.04714	0.04572	0.04331	0.04225	0.04131										0.04131
17	FEMALE	7	12	0.06008	0.05512	0.05412	0.05127	0.04966	0.04825	0.04764	0.0455	0.04283	0.0416	0.04106									0.04106
17	FEMALE	8	12	0.05847	0.05762	0.05387	0.05022	0.04914	0.04714	0.04658	0.04531	0.04275	0.03983	0.04056									0.03983
17	FEMALE	9	11	0.05941	0.05745	0.05429	0.05268	0.05106	0.05031	0.04758	0.04725	0.04652	0.04539										0.04539
17	FEMALE	10	11	0.06204	0.05572	0.05391	0.05083	0.04945	0.04881	0.0462	0.04516	0.04416	0.04206										0.04206
17	FEMALE	11	13	0.06243	0.05718	0.05441	0.05245	0.05029	0.04925	0.0482	0.04668	0.04556	0.04337	0.04422	0.04133								0.04133
17	FEMALE	12	12	0.05887	0.05447	0.05306	0.04983	0.04916	0.04814	0.04577	0.04458	0.04208	0.04129	0.03839									0.03839
17	FEMALE	13	11	0.05739	0.05389	0.05208	0.05012	0.04806	0.04733	0.04485	0.04247	0.04189	0.04008										0.04008
17	FEMALE	14	11	0.05706	0.05343	0.05416	0.05006	0.05014	0.04862	0.04727	0.04368	0.04093	0.04214										0.04093
17	FEMALE	15	10	0.06035	0.05441	0.05266	0.05062	0.0482	0.04714	0.04435	0.04329	0.03981											0.03981
17	FEMALE	16	12	0.05727	0.05481	0.0536	0.05095	0.04897	0.04704	0.0467	0.04462	0.04364	0.04122	0.03989									0.03989
17	FEMALE	17	12	0.05908	0.05547	0.05441	0.05066	0.04906	0.0481	0.04745	0.04433	0.04333	0.04079	0.04093									0.04079
17	FEMALE	18	12	0.0586	0.05585	0.05393	0.05147	0.04943	0.04831	0.0471	0.04614	0.0425	0.04335	0.03827									0.03827
17	FEMALE	19	12	0.06091	0.05433	0.0522	0.05064	0.04881	0.04739	0.04579	0.04602	0.04197	0.04158	0.03893									0.03893
17	FEMALE	20	11	0.05916	0.05616	0.05164	0.0512	0.04772	0.04658	0.04608	0.04304	0.03995	0.03939										0.03939
18	MALE	1	9	0.06008	0.05389	0.05229	0.04981	0.04754	0.04902	0.04497	0.0452												0.04497
18	MALE	2	8	0.06052	0.05416	0.05252	0.04956	0.04922	0.04495	0.04656													0.04495
18	MALE	3	9	0.05985	0.05335	0.05212	0.05002	0.04887	0.04675	0.04572	0.04541												0.04541
18	MALE	4	11	0.0606	0.05458	0.05131	0.05058	0.04572	0.04872	0.04316	0.04658	0.04154	0.04443										0.04154
18	MALE	5	6	0.06006	0.05541	0.05239	0.05112	0.04641															0.04641
18	MALE	6	10	0.05904	0.05575	0.05216	0.05012	0.05054	0.04329	0.04837	0.04185	0.04604											0.04185
18	MALE	7	12	0.05839	0.05429	0.0517	0.04972	0.04908	0.04752	0.04418	0.04475	0.09016	0.0415	0.04552									0.0415
18	MALE	8	10	0.06104	0.05737	0.05281	0.04985	0.04968	0.0472	0.04625	0.08562	0.0437											0.0437
18	MALE	9	10	0.05975	0.0571	0.05212	0.05062	0.04779	0.04891	0.04472	0.04658	0.09012											0.04472
18	MALE	10	7	0.06108	0.05439	0.05379	0.05102	0.04783	0.04933														0.04783
18	MALE	11	12	0.06143	0.05652	0.05504	0.05214	0.05081	0.04762	0.04706	0.0865	0.04527	0.04277	0.04558									0.04277
18	MALE	12	9	0.0632	0.05741	0.05437	0.05095	0.0471	0.04881	0.04222	0.04816												0.04222
18	MALE	13	11	0.05887	0.05827	0.05279	0.05235	0.04729	0.04958	0.04639	0.0941	0.0392	0.04864										0.0392
18	MALE	14	11	0.0616	0.05754	0.05454	0.05029	0.05122	0.04858	0.04883	0.04545	0.04641	0.08256										0.04545
18	MALE	15	12	0.06202	0.05752	0.05602	0.05062	0.05029	0.04831	0.04514	0.0917	0.04416	0.04581	0.04487									0.04416
18	MALE	16	12	0.06162	0.05581	0.05337	0.05254	0.0492	0.04679	0.04743	0.04464	0.09066	0.04529	0.05008									0.04464
18	MALE	17	12	0.06183	0.05777	0.05414	0.05058	0.05016	0.04777	0.04575	0.09135	0.04477	0.04243	0.04664									0.04243
19	FEMALE	1	6	0.06554	0.05706	0.05487	0.051	0.04835															0.04835
19	FEMALE	2	10	0.06472	0.05904	0.05672	0.0522	0.05162	0.04808	0.04527	0.04287	0.04302											0.04287
19	FEMALE	3	6	0.06483	0.05764	0.05372	0.05147	0.04704															0.04704
19	FEMALE	4	9	0.06406	0.05835	0.05675	0.05229	0.04977	0.04772	0.04325	0.04272												0.04272
19	FEMALE	5	10	0.06422	0.05912	0.05822	0.05335	0.05195	0.05079	0.04516	0.04464	0.04247											0.04247
19	FEMALE	6	8	0.06575	0.05845	0.05397	0.05306	0.04791	0.04652	0.0441													0.0441
19	FEMALE	7	8	0.06454	0.05947	0.05497	0.05266	0.05004	0.04845	0.0437													0.0437
19	FEMALE	8	9	0.06489	0.05804	0.05537	0.05297	0.04893	0.04616	0.04527	0.04433												0.04433
19	FEMALE	9	10	0.06497	0.06027	0.05506	0.05641	0.05058	0.0497	0.0475	0.04518	0.04104											0.04104
19	FEMALE	10	9	0.06454	0.05827	0.056	0.05329	0.05029	0.04722	0.04422	0.04404												0.04404
19	FEMALE	11	9	0.07133	0.0586	0.05785	0.05402	0.05085	0.04887	0.04568	0.04431												0.04431
19	FEMALE	12	9	0.06545	0.06018	0.05733	0.05435	0.05316	0.04877	0.04643	0.0435												0.0435
19	FEMALE	13	11	0.06341	0.05839	0.05458	0.05081	0.0491	0.04666	0.04597	0.04335	0.03889	0.04672										0.03889
19	FEMALE	14	9	0.05904	0.05258	0.05106	0.05035	0.04731	0.04414	0.04381	0.03877												0.03877
19	FEMALE	15	9	0.06422	0.05737	0.05756	0.05306	0.05081	0.04779	0.04816	0.0415												0.0415
19	FEMALE	16	9	0.06483	0.05818	0.05483	0.05125	0.05035	0.0465	0.04539	0.04258												0.04258
19	FEMALE	17	7	0.06787	0.06016	0.0575	0.05214	0.04906	0.04697														0.04697
19	FEMALE	18	9	0.06585	0.05945	0.05706	0.05281	0.05056	0.04754	0.04554	0.04254												0.04254
19	FEMALE	19	10	0.06591	0.0585	0.05662	0.05333	0.05175	0.04858	0.04708	0.04481	0.04218											0.04218
20	MALE	1	14	0.05143	0.04945	0.04702	0.04612	0.04497	0.0435	0.04277	0.043	0.04177	0.04058	0.04035	0.03837	0.03904							0.03837
20	MALE	2	13	0.05318	0.0485	0.04662	0.04614	0.04556	0.0425	0.04166	0.04104	0.04043	0.0397	0.03822	0.04127								0.03822
20	MALE	3	13	0.0537	0.05029	0.04756	0.04683	0.04404	0.0421	0.04193	0.04002	0.04097	0.03739	0.04039	0.03933								0.03739
20	MALE	4	12	0.05079	0.0491	0.04643	0.0456	0.04431	0.04275	0.04297	0.04204	0.0401	0.03837	0.03914									0.03837
20	MALE	5	12	0.05093	0.04787	0.04658	0.04558	0.04495	0.04364	0.04235	0.042	0.04133	0.03929	0.03872									0.03872
20	MALE	6	13	0.05293	0.04837	0.04722	0.04547	0.04518	0.04368	0.04218	0.04068	0.03875	0.04033	0.03889	0.04254								0.03875
20	MALE	7	11	0.05389	0.05004	0.04785	0.04618	0.04593	0.04408	0.04327	0.04012	0.04087	0.03777										0.03777
20	MALE	8	12	0.05187	0.05027	0.04745	0.0447	0.04312	0.04262	0.04266	0.04014	0.0397	0.03935	0.03902									0.03902
20	MALE	9	13	0.0551	0.04902	0.04902	0.04697	0.04625	0.04416	0.04322	0.04108	0.04106	0.03916	0.03895	0.04066								0.03895
20	MALE	10	12	0.05195	0.04772	0.04604	0.04487	0.04352	0.04252	0.04229	0.04018	0.04081	0.0392	0.03668									0.03668
20	MALE	11	13	0.05114	0.04706	0.04543	0.04566	0.04364	0.04302	0.04377	0.04181	0.04075	0.03795	0.0386	0.04002								0.03795
20	MALE	12	12	0.05293	0.04902	0.04695	0.04475	0.04506	0.04254	0.04272	0.0401	0.04068	0.03877	0.03779									0.03779
20	MALE	13	13	0.05352	0.049	0.04731	0.04531	0.04445	0.04239	0.04183	0.04041	0.04147	0.03681	0.04195	0.04127								0.03681
20	MALE	14	13	0.05212	0.04729	0.04602	0.04477	0.0437	0.04195	0.04237	0.04145	0.03875	0.04106	0.03677	0.0391								0.03677
20	MALE	15	11	0.05462	0.04835	0.04793	0.04568	0.04472	0.04277	0.04185	0.04	0.03991	0.03929										0.03929
20	MALE	16	11	0.05531	0.04939	0.048	0.04631	0.04497	0.04385	0.04127	0.04206	0.04058	0.0386										0.0386
20	MALE	17	13	0.05347	0.0486	0.0467	0.04502	0.04377	0.04335	0.04314	0.04127	0.03981	0.03933	0.03697	0.04341								0.03697
20	MALE	18	13	0.05214	0.04839	0.04697	0.04562	0.04481	0.04335	0.04314	0.04147	0.03947	0.03987	0.03983	0.0431								0.03947
20	MALE	19	12	0.0526	0.0482	0.04631	0.04531	0.04364	0.0441	0.04135	0.04189	0.04068	0.03789	0.04089									0.03789
20	MALE	20	12	0.04979	0.0477	0.04641	0.04527	0.0445	0.04247	0.04056	0.04108	0.03954	0.03835	0.03731									0.03731
20	MALE	21	12	0.05764	0.04822	0.04722	0.04579	0.04487	0.04214	0.04206	0.04014	0.04118	0.03845	0.03822									0.03822
20	MALE	22	13	0.05152	0.04802	0.04554	0.04468	0.04358	0.04189	0.04231	0.04031	0.03947	0.03752	0.04145	0.04893								0.03752
20	MALE	23	13	0.05222	0.04806	0.04777	0.04581	0.04537	0.04454	0.04183	0.0412	0.04072	0.03895	0.0392	0.03972								0.03895
20	MALE	24	13	0.05083	0.048	0.04662	0.04481	0.045	0.043	0.04177	0.04152	0.03872	0.04002	0.0391	0.03972								0.03872
20	MALE	25	11	0.05012	0.04808	0.0457	0.04604	0.04356	0.04445	0.04168	0.04104	0.03904	0.03937										0.03904
20	MALE	26	12	0.05172	0.04856	0.04577	0.04591	0.04431	0.04295	0.04206	0.04054	0.03935	0.04072	0.04177									0.03935
20	MALE	27	10	0.04875	0.04758	0.046	0.04539	0.0432	0.0417	0.03925	0.04131	0.03866											0.03866
21	MALE	1	8	0.07064	0.06052	0.05506	0.05162	0.0485	0.04506	0.04291													0.04291
21	MALE	2	7	0.07352	0.06125	0.05543	0.05127	0.04522	0.044														0.044
21	MALE	3	12	0.07204	0.05972	0.05612	0.05314	0.05058	0.04716	0.04654	0.04235	0.03887	0.04043	0.03943									0.03887
21	MALE	4	10	0.06993	0.06114	0.0561	0.05339	0.04906	0.0467	0.04383	0.04235	0.03812											0.03812
21	MALE	5	9	0.07293	0.06325	0.05568	0.05272	0.04858	0.04706	0.04131	0.04266												0.04131
21	MALE	6	8	0.06925	0.05954	0.05664	0.0525	0.04933	0.04858	0.04433													0.04433
21	MALE	7	7	0.06858	0.05854	0.05437	0.05093	0.04808	0.04279														0.04279
21	MALE	8	11	0.06912	0.05962	0.05514	0.05331	0.04937	0.04895	0.04493	0.04379	0.04306	0.04027										0.04027
21	MALE	9	13	0.06839	0.0602	0.05579	0.05168	0.0485	0.04493	0.04427	0.0437	0.04214	0.04029	0.04093	0.0346								0.0346
21	MALE	10	12	0.06841	0.05843	0.05408	0.05139	0.04802	0.04562	0.04354	0.04216	0.04008	0.03941	0.03687									0.03687
21	MALE	11	13	0.07139	0.05968	0.05483	0.04947	0.04664	0.0446	0.0436	0.04245	0.04131	0.03922	0.03558	0.03725								0.03558
21	MALE	12	10	0.07241	0.05929	0.05556	0.05185	0.04762	0.04547	0.04085	0.03643	0.04008											0.03643
21	MALE	13	14	0.06629	0.05956	0.05539	0.05166	0.049	0.04712	0.04504	0.0442	0.04283	0.04145	0.04097	0.03893	0.03577							0.03577
21	MALE	14	15	0.06425	0.0595	0.05341	0.05066	0.0482	0.04639	0.04539	0.04347	0.0415	0.04258	0.03887	0.0392	0.03714	0.02868						0.02868
22	FEMALE	1	12	0.06308	0.05852	0.05635	0.05433	0.05302	0.05185	0.04756	0.04539	0.04464	0.0435	0.04866									0.0435
22	FEMALE	2	11	0.06141	0.06031	0.05591	0.05452	0.05216	0.05043	0.04952	0.0465	0.0452	0.0451										0.0451
22	FEMALE	3	12	0.0622	0.05925	0.05812	0.05466	0.05335	0.05114	0.05006	0.04662	0.04614	0.04527	0.04331									0.04331
22	FEMALE	4	12	0.064	0.05993	0.05708	0.05481	0.05187	0.05077	0.04981	0.04729	0.04614	0.04358	0.04277									0.04277
22	FEMALE	5	12	0.06383	0.06008	0.05764	0.05445	0.05212	0.05041	0.04822	0.0477	0.04545	0.0442	0.04281									0.04281
22	FEMALE	6	12	0.06412	0.05993	0.05793	0.05577	0.05341	0.05022	0.04912	0.04756	0.04604	0.04456	0.04568									0.04456
22	FEMALE	7	12	0.06385	0.05975	0.05843	0.05441	0.05414	0.05275	0.05043	0.04772	0.04687	0.04389	0.04485									0.04389
22	FEMALE	8	12	0.06427	0.05908	0.05802	0.055	0.05402	0.05141	0.04979	0.04781	0.04625	0.0432	0.04858									0.0432
23	FEMALE	1	11	0.06431	0.06085	0.05958	0.05587	0.05231	0.0501	0.04793	0.04414	0.04622	0.045										0.04414
23	FEMALE	2	11	0.06272	0.05983	0.05768	0.0541	0.05066	0.0482	0.04566	0.04439	0.04362	0.04016										0.04016
23	FEMALE	3	13	0.06408	0.05972	0.05916	0.05556	0.05181	0.04997	0.04687	0.04479	0.04402	0.04145	0.08512	0.05154								0.04145
23	FEMALE	4	11	0.06356	0.05839	0.05772	0.05539	0.0526	0.04943	0.04808	0.04564	0.04433	0.04191										0.04191
23	FEMALE	5	11	0.06491	0.06189	0.05958	0.05756	0.0545	0.05166	0.0495	0.0476	0.04493	0.03895										0.03895
23	FEMALE	6	11	0.06318	0.06235	0.05864	0.0562	0.0542	0.0516	0.0485	0.04677	0.04539	0.03497										0.03497
23	FEMALE	7	13	0.06137	0.0612	0.05981	0.05681	0.05481	0.0522	0.04972	0.0482	0.04591	0.04075	0.03302	0.09839								0.03302
23	FEMALE	8	12	0.06268	0.06018	0.06008	0.05535	0.0527	0.05085	0.04772	0.04622	0.04568	0.04289	0.03497									0.03497
24	MALE	1	17	0.06243	0.05658	0.05437	0.05243	0.05106	0.04833	0.04685	0.04531	0.04335	0.04297	0.042	0.04091	0.03883	0.03666	0.02666	0.05087				0.02666
24	MALE	2	17	0.06177	0.05733	0.0536	0.05141	0.04993	0.04812	0.04666	0.04397	0.04322	0.03637	0.046	0.03985	0.03827	0.03843	0.03679	0.03954				0.03637
24	MALE	3	16	0.06233	0.05554	0.05375	0.05214	0.05012	0.04879	0.04572	0.04537	0.04464	0.04247	0.04193	0.04002	0.03991	0.03779	0.03433					0.03433
24	MALE	4	14	0.05933	0.0531	0.05266	0.05156	0.04981	0.04827	0.04647	0.04518	0.0436	0.04231	0.04027	0.03825	0.03418							0.03418
24	MALE	5	11	0.06077	0.0556	0.05327	0.05064	0.04789	0.0466	0.04447	0.0401	0.04243	0.0401										0.0401
24	MALE	6	12	0.06379	0.05654	0.05466	0.05281	0.05081	0.04902	0.04635	0.04397	0.044	0.03977	0.04245									0.03977
24	MALE	7	13	0.0626	0.05685	0.05391	0.05218	0.05016	0.04806	0.04572	0.04535	0.0435	0.04045	0.0415	0.03879								0.03879
24	MALE	8	11	0.06239	0.0602	0.05545	0.05302	0.04981	0.0485	0.04562	0.04377	0.04285	0.03933										0.03933
24	MALE	9	11	0.06	0.05637	0.05422	0.05064	0.04918	0.04635	0.04425	0.0437	0.04168	0.03935										0.03935
24	MALE	10	13	0.06314	0.07181	0.06104	0.05718	0.053	0.05025	0.04704	0.04543	0.04218	0.0411	0.03977	0.04041								0.03977
24	MALE	11	11	0.06277	0.05597	0.05352	0.05106	0.04845	0.04612	0.04475	0.04256	0.04156	0.03814										0.03814
25	MALE	1	11	0.0676	0.05739	0.05397	0.05043	0.0482	0.04733	0.04468	0.04297	0.03937	0.03714										0.03714
25	MALE	2	12	0.06902	0.05891	0.05518	0.05077	0.04891	0.04772	0.04479	0.04339	0.04016	0.03989	0.03656									0.03656
25	MALE	3	12	0.07014	0.05837	0.0552	0.05104	0.04843	0.04691	0.04439	0.04285	0.04	0.03729	0.03925									0.03729
25	MALE	4	13	0.07127	0.05983	0.05687	0.05106	0.04995	0.04714	0.04641	0.04418	0.0417	0.04064	0.03718	0.03802								0.03718
25	MALE	5	12	0.07245	0.06008	0.05535	0.05208	0.0496	0.04772	0.04568	0.04293	0.04097	0.03825	0.03683									0.03683
25	MALE	6	13	0.06902	0.05933	0.05591	0.05325	0.04939	0.04735	0.04597	0.04454	0.0415	0.04116	0.03908	0.03733								0.03733
25	MALE	7	14	0.06729	0.0587	0.05443	0.05129	0.04916	0.04635	0.04618	0.04383	0.04316	0.04129	0.039	0.03841	0.03562							0.03562
25	MALE	8	14	0.06789	0.05835	0.05262	0.05229	0.04789	0.04689	0.04625	0.04525	0.04264	0.04072	0.03995	0.03679	0.03764							0.03679
25	MALE	9	14	0.06808	0.05927	0.05518	0.05056	0.04993	0.04697	0.04602	0.04437	0.04227	0.03954	0.03983	0.03725	0.03606							0.03606
25	MALE	10	13	0.06752	0.05989	0.05477	0.05033	0.04843	0.0481	0.0471	0.04495	0.04368	0.04077	0.03904	0.0376								0.0376
25	MALE	11	13	0.06983	0.0595	0.0545	0.05047	0.04931	0.04612	0.04537	0.04343	0.04035	0.04175	0.03666	0.03791								0.03666
25	MALE	12	14	0.0682	0.0586	0.05527	0.05158	0.0515	0.04729	0.04662	0.04489	0.04164	0.04016	0.04022	0.03679	0.03668							0.03668
25	MALE	13	14	0.0667	0.05804	0.05456	0.05095	0.04864	0.04718	0.04468	0.04335	0.04256	0.03975	0.04006	0.03533	0.04016							0.03533
25	MALE	14	13	0.06889	0.05939	0.05575	0.0497	0.04854	0.04437	0.04541	0.04279	0.04033	0.03958	0.03716	0.03762								0.03716
25	MALE	15	13	0.07529	0.0617	0.05654	0.05041	0.04962	0.04768	0.04689	0.04391	0.04377	0.04202	0.03952	0.03754								0.03754
25	MALE	16	13	0.0692	0.06004	0.05583	0.05133	0.0496	0.0482	0.04612	0.04514	0.04208	0.04206	0.03868	0.03727								0.03727
26	MALE	1	14	0.05637	0.05054	0.04889	0.0475	0.04641	0.04347	0.04362	0.04385	0.04341	0.03995	0.03985	0.03966	0.0375							0.0375
26	MALE	2	14	0.05456	0.05143	0.04958	0.04812	0.04741	0.04518	0.04381	0.04304	0.04216	0.04116	0.04083	0.04041	0.03864							0.03864
26	MALE	3	13	0.05583	0.0521	0.04902	0.04804	0.04664	0.0465	0.04422	0.04268	0.04202	0.0401	0.04202	0.03962								0.03962
26	MALE	4	11	0.05716	0.05133	0.0506	0.04877	0.04704	0.04627	0.04431	0.04385	0.04195	0.04043										0.04043
26	MALE	5	14	0.05562	0.05347	0.0512	0.04833	0.0481	0.04652	0.04587	0.04379	0.04281	0.04231	0.04156	0.04068	0.03718							0.03718
27	MALE	1	13	0.05852	0.05889	0.05745	0.0561	0.05527	0.05229	0.05279	0.04922	0.04772	0.04683	0.04358	0.04039								0.04039
27	MALE	2	11	0.0586	0.057	0.05581	0.05377	0.05206	0.05008	0.04879	0.04712	0.0466	0.04256										0.04256
27	MALE	3	13	0.06091	0.05785	0.05754	0.05458	0.0531	0.05168	0.05041	0.04816	0.04685	0.04541	0.04462	0.03883								0.03883
27	MALE	4	14	0.05981	0.05781	0.05845	0.0555	0.05477	0.05291	0.05139	0.05012	0.04908	0.04575	0.0461	0.04229	0.04185							0.04185
27	MALE	5	14	0.06047	0.05793	0.05825	0.05475	0.05454	0.05181	0.0517	0.0481	0.04729	0.0466	0.04512	0.04308	0.04166							0.04166
27	MALE	6	14	0.06139	0.05789	0.05783	0.05525	0.05347	0.05195	0.05025	0.04983	0.04816	0.0462	0.04608	0.04285	0.04383							0.04285
27	MALE	7	13	0.06072	0.05954	0.05489	0.05564	0.05406	0.05195	0.05168	0.04975	0.04793	0.0467	0.04527	0.04281								0.04281
27	MALE	8	13	0.06193	0.05806	0.05804	0.05589	0.05422	0.05229	0.05129	0.04872	0.04875	0.04654	0.04581	0.04312								0.04312
27	MALE	9	13	0.06156	0.05712	0.05825	0.05579	0.05408	0.05277	0.05127	0.04966	0.04791	0.04735	0.04468	0.04393								0.04393
27	MALE	10	13	0.06002	0.05825	0.05779	0.05531	0.05404	0.05233	0.05058	0.0486	0.04816	0.04535	0.04445	0.04202								0.04202
27	MALE	11	13	0.06175	0.05954	0.05781	0.055	0.05387	0.05233	0.04995	0.04935	0.04812	0.04627	0.04527	0.04266								0.04266
27	MALE	12	14	0.06202	0.05779	0.057	0.05483	0.05418	0.05133	0.05077	0.0502	0.0485	0.04545	0.04639	0.04306	0.04187							0.04187
27	MALE	13	14	0.06283	0.05777	0.0567	0.05625	0.0537	0.05218	0.05052	0.05012	0.04787	0.04718	0.04572	0.04437	0.0432							0.0432
27	MALE	14	13	0.063	0.0595	0.05625	0.05614	0.0531	0.05197	0.05054	0.05008	0.04768	0.04683	0.04362	0.04183								0.04183
27	MALE	15	14	0.06304	0.05895	0.05714	0.05691	0.054	0.0532	0.05189	0.05037	0.04931	0.04758	0.04683	0.04452	0.04316							0.04316
27	MALE	16	14	0.06441	0.05814	0.05837	0.05425	0.05493	0.05162	0.05212	0.04881	0.04962	0.04685	0.04579	0.04393	0.0425							0.0425
27	MALE	17	12	0.06281	0.05791	0.05675	0.05558	0.05416	0.0511	0.05047	0.04935	0.04635	0.04554	0.04314									0.04314
27	MALE	18	14	0.06045	0.05837	0.05768	0.05508	0.05385	0.05289	0.0516	0.04989	0.04847	0.04741	0.04708	0.0436	0.04318							0.04318
27	MALE	19	14	0.06383	0.05937	0.05929	0.05681	0.05487	0.05289	0.05222	0.0517	0.05035	0.04795	0.04597	0.04404	0.04222							0.04222
27	MALE	20	12	0.06262	0.05808	0.05597	0.05466	0.05327	0.05145	0.04914	0.04852	0.04575	0.04427	0.04337									0.04337
27	MALE	21	13	0.06122	0.05831	0.0567	0.05731	0.05316	0.05147	0.04972	0.04966	0.0475	0.04829	0.04477	0.04347								0.04347
27	MALE	22	12	0.06258	0.05918	0.05683	0.05552	0.05366	0.05235	0.0517	0.04856	0.04795	0.04597	0.04391									0.04391
27	MALE	23	14	0.06129	0.05891	0.05718	0.05558	0.05427	0.0525	0.05064	0.04995	0.0481	0.04672	0.04577	0.04412	0.04279							0.04279
27	MALE	24	13	0.06218	0.05862	0.05841	0.05547	0.05402	0.05256	0.05081	0.0496	0.04814	0.04495	0.0441	0.04333								0.04333
27	MALE	25	14	0.06293	0.0597	0.05785	0.05527	0.05389	0.05225	0.05062	0.05027	0.04762	0.04729	0.04477	0.04456	0.04347							0.04347
27	MALE	26	14	0.06087	0.05987	0.05787	0.05491	0.05387	0.05216	0.05052	0.04972	0.04768	0.04704	0.0466	0.04477	0.04287							0.04287
27	MALE	27	13	0.0632	0.0595	0.0571	0.05597	0.05347	0.05262	0.04979	0.04933	0.04743	0.04662	0.04379	0.04333								0.04333
27	MALE	28	14	0.06279	0.05931	0.05739	0.05427	0.05404	0.05191	0.05087	0.04935	0.0476	0.04658	0.04656	0.04404	0.04266							0.04266
27	MALE	29	13	0.06212	0.05966	0.05747	0.05508	0.0535	0.05289	0.05075	0.05085	0.04777	0.04564	0.04491	0.04331								0.04331
28	MALE	1	17	0.06216	0.05737	0.05418	0.0532	0.0491	0.04741	0.04589	0.0462	0.04383	0.04206	0.04183	0.04191	0.03993	0.03825	0.0376	0.03747				0.03747
28	MALE	2	17	0.06247	0.05762	0.05441	0.05322	0.04868	0.04697	0.0467	0.04452	0.04429	0.04208	0.04168	0.04189	0.03962	0.03985	0.03764	0.03808				0.03764
28	MALE	3	17	0.06127	0.05814	0.05552	0.05383	0.05025	0.04785	0.04527	0.0446	0.0432	0.04177	0.04283	0.03995	0.0407	0.04041	0.0381	0.03895				0.0381
28	MALE	4	16	0.06391	0.0601	0.05614	0.05275	0.05	0.04872	0.04481	0.0446	0.04352	0.04175	0.0426	0.03929	0.04016	0.03906	0.03783					0.03783
28	MALE	5	15	0.06214	0.05904	0.05641	0.05512	0.05185	0.04993	0.04816	0.0452	0.04433	0.04231	0.04208	0.04102	0.04045	0.03887						0.03887
28	MALE	6	16	0.06327	0.05931	0.0575	0.05393	0.05152	0.04939	0.04641	0.04552	0.04362	0.0422	0.04162	0.0426	0.04022	0.03852	0.03758					0.03758
28	MALE	7	16	0.06402	0.05964	0.05722	0.05337	0.04958	0.04833	0.04525	0.04479	0.04341	0.0417	0.04164	0.04083	0.04143	0.03829	0.03762					0.03762
28	MALE	8	17	0.06487	0.05975	0.05616	0.0535	0.05068	0.04881	0.0466	0.04481	0.04322	0.04364	0.04143	0.04093	0.04027	0.03985	0.0387	0.03693				0.03693
28	MALE	9	16	0.06452	0.06027	0.05693	0.05212	0.05031	0.04804	0.04656	0.04562	0.04391	0.04225	0.04206	0.04222	0.04093	0.04064	0.03925					0.03925
28	MALE	10	16	0.06462	0.06197	0.05679	0.05414	0.05166	0.04818	0.04675	0.04525	0.04408	0.04206	0.04266	0.04122	0.04118	0.03935	0.03872					0.03872
28	MALE	11	17	0.06489	0.06116	0.05718	0.05404	0.05087	0.04902	0.04733	0.04475	0.04464	0.04222	0.0436	0.0406	0.04035	0.03945	0.03797	0.03766				0.03766
28	MALE	12	16	0.0655	0.05966	0.058	0.05443	0.05112	0.04766	0.04602	0.04491	0.04377	0.04177	0.04266	0.03931	0.0407	0.03891	0.03654					0.03654
28	MALE	13	19	0.06162	0.0577	0.05583	0.053	0.0501	0.04806	0.04597	0.04518	0.0442	0.04172	0.04285	0.04145	0.04079	0.03937	0.03779	0.03785	0.0362	0.03458		0.03458
28	MALE	14	17	0.0632	0.05914	0.05689	0.0517	0.04985	0.04783	0.0446	0.04472	0.04308	0.04166	0.0425	0.04081	0.04037	0.03889	0.03739	0.03575				0.03575
28	MALE	15	18	0.06304	0.05864	0.05685	0.05164	0.04981	0.0486	0.0457	0.04491	0.04356	0.04289	0.0417	0.04164	0.04135	0.0402	0.03806	0.0386	0.03529			0.03529
28	MALE	16	17	0.06352	0.05908	0.05741	0.05277	0.0497	0.04785	0.04529	0.04516	0.04397	0.04297	0.04145	0.04156	0.04141	0.0402	0.0386	0.0365				0.0365
28	MALE	17	18	0.06439	0.05918	0.05687	0.05318	0.051	0.04877	0.04575	0.0451	0.04385	0.04229	0.04147	0.04185	0.04133	0.03991	0.0385	0.038	0.03635			0.03635
28	MALE	18	17	0.0651	0.06139	0.05768	0.05295	0.04991	0.04937	0.04712	0.04402	0.04441	0.04256	0.04295	0.04083	0.04114	0.04147	0.03977	0.03943				0.03943
28	MALE	19	17	0.06429	0.0595	0.05568	0.05291	0.04958	0.0482	0.04527	0.04529	0.04337	0.04162	0.04235	0.04045	0.04104	0.04008	0.03775	0.03675				0.03675
28	MALE	20	16	0.06585	0.0615	0.05587	0.05372	0.0507	0.04941	0.04695	0.0446	0.04356	0.04202	0.04154	0.04137	0.04066	0.03897	0.03758					0.03758
29	UNKNOWN	1	14	0.05914	0.05539	0.05483	0.05333	0.05287	0.05072	0.05029	0.04662	0.0456	0.04304	0.0412	0.04222	0.04083							0.04083
29	UNKNOWN	2	14	0.06264	0.05733	0.05606	0.05416	0.0522	0.05097	0.04879	0.0447	0.04408	0.04208	0.04145	0.04231	0.03866							0.03866
29	UNKNOWN	3	16	0.06204	0.05783	0.05575	0.05441	0.05141	0.05193	0.04862	0.04687	0.04602	0.04079	0.04235	0.04231	0.04158	0.03737	0.04127					0.03737
29	UNKNOWN	4	15	0.06158	0.05827	0.0556	0.05375	0.05208	0.05002	0.05047	0.04658	0.04583	0.0445	0.04129	0.04195	0.04062	0.03702						0.03702
29	UNKNOWN	5	15	0.06118	0.05793	0.0562	0.05477	0.05347	0.0517	0.05018	0.04837	0.04683	0.04504	0.04281	0.04285	0.04122	0.04093						0.04093
29	UNKNOWN	6	15	0.06314	0.05945	0.05775	0.05543	0.05364	0.0511	0.0497	0.04706	0.04579	0.0451	0.0421	0.04097	0.0407	0.03918						0.03918
30	MALE	1	15	0.06685	0.06366	0.0561	0.05877	0.0527	0.05489	0.04825	0.05027	0.04895	0.04175	0.044	0.04037	0.0406	0.04316						0.04037
30	MALE	2	11	0.06535	0.06	0.05633	0.05491	0.05287	0.04891	0.0482	0.04635	0.04479	0.04541										0.04479
30	MALE	3	13	0.06545	0.05943	0.05712	0.05506	0.05289	0.04975	0.04868	0.04558	0.04516	0.04202	0.0402	0.0416								0.0402
30	MALE	4	13	0.06506	0.05783	0.05545	0.05439	0.0532	0.04647	0.05356	0.0465	0.0465	0.0456	0.04275	0.04037								0.04037
30	MALE	5	12	0.06616	0.05631	0.05683	0.0545	0.04904	0.05033	0.0481	0.04585	0.04322	0.04356	0.04439									0.04322
30	MALE	6	12	0.067	0.05789	0.06072	0.05395	0.05212	0.05129	0.0502	0.04579	0.04595	0.04643	0.04014									0.04014
30	MALE	7	9	0.06602	0.05754	0.05487	0.05208	0.04816	0.045	0.04441	0.04358												0.04358
30	MALE	8	13	0.06537	0.05697	0.05539	0.05385	0.04956	0.05016	0.04543	0.04627	0.04404	0.04345	0.04041	0.04166								0.04041
30	MALE	9	12	0.06877	0.05943	0.05797	0.05439	0.05362	0.05147	0.05012	0.0481	0.04731	0.04493	0.043									0.043
30	MALE	10	15	0.06483	0.05706	0.05422	0.05437	0.05125	0.04866	0.04812	0.0475	0.0456	0.04391	0.04304	0.04256	0.03654	0.04495						0.03654
30	MALE	11	14	0.06439	0.057	0.05666	0.05437	0.05322	0.04966	0.04775	0.04566	0.04593	0.04154	0.04281	0.0391	0.04079							0.0391
30	MALE	12	11	0.06777	0.05743	0.05635	0.0536	0.05256	0.05125	0.04656	0.04633	0.04558	0.04304										0.04304
30	MALE	13	15	0.06479	0.05783	0.05556	0.05295	0.05162	0.04791	0.04866	0.04639	0.04416	0.04325	0.04095	0.04262	0.03802	0.04102						0.03802
30	MALE	14	12	0.06545	0.05727	0.05493	0.05306	0.0505	0.04908	0.04568	0.04837	0.04279	0.0432	0.04062									0.04062
30	MALE	15	13	0.06585	0.05677	0.0541	0.0525	0.04997	0.04966	0.04681	0.04431	0.04554	0.04306	0.04083	0.04043								0.04043
30	MALE	16	6	0.06943	0.05814	0.05679	0.05247	0.04864															0.04864
30	MALE	17	12	0.06462	0.05622	0.0545	0.05183	0.05068	0.04841	0.04641	0.04581	0.04362	0.04418	0.04079									0.04079
30	MALE	18	9	0.06664	0.05677	0.056	0.05356	0.05052	0.04914	0.04639	0.04481												0.04481
30	MALE	19	10	0.06597	0.0591	0.05437	0.05279	0.05075	0.04779	0.04654	0.04343	0.04364											0.04343
30	MALE	20	6	0.06481	0.05802	0.05529	0.05172	0.05118															0.05118
30	MALE	21	8	0.06416	0.05727	0.05329	0.05045	0.04902	0.04612	0.04372													0.04372
30	MALE	22	7	0.06502	0.05779	0.05466	0.05189	0.04995	0.04493														0.04493
30	MALE	23	9	0.06689	0.05793	0.05397	0.05385	0.0512	0.04816	0.04602	0.04493												0.04493
30	MALE	24	7	0.06635	0.05627	0.05431	0.0521	0.04902	0.04625														0.04625
30	MALE	25	9	0.06579	0.05612	0.05468	0.05172	0.04937	0.04758	0.04316	0.04547												0.04316
30	MALE	26	6	0.06583	0.05706	0.05352	0.05135	0.04914															0.04914
30	MALE	27	6	0.06664	0.05781	0.05331	0.04989	0.04833															0.04833
30	MALE	28	7	0.06514	0.05775	0.0535	0.04991	0.04666	0.0456														0.0456
30	MALE	29	7	0.06493	0.05754	0.05287	0.05183	0.05056	0.04508														0.04508
30	MALE	30	7	0.06535	0.05664	0.05377	0.05039	0.0502	0.04389														0.04389
30	MALE	31	8	0.06647	0.05754	0.05412	0.0502	0.05237	0.04527	0.04593													0.04527
30	MALE	32	8	0.06452	0.05664	0.05343	0.0506	0.04875	0.04445	0.0435													0.0435
30	MALE	33	6	0.0641	0.05595	0.05281	0.05208	0.04802															0.04802
30	MALE	34	8	0.06629	0.05645	0.05568	0.052	0.0517	0.04572	0.04443													0.04443
30	MALE	35	9	0.06597	0.05739	0.05366	0.05331	0.04764	0.04722	0.04327	0.04397												0.04327
30	MALE	36	10	0.066	0.05716	0.05477	0.05308	0.04862	0.04675	0.0445	0.04333	0.03977											0.03977
30	MALE	37	11	0.06518	0.05883	0.05458	0.0525	0.05212	0.04883	0.04789	0.04612	0.04229	0.03945										0.03945
31	MALE	1	13	0.06206	0.05897	0.05704	0.05462	0.05272	0.04983	0.0486	0.04702	0.04554	0.04437	0.04431	0.04239								0.04239
31	MALE	2	13	0.06214	0.05818	0.05695	0.05412	0.05414	0.0501	0.04981	0.04775	0.04672	0.04475	0.04393	0.04183								0.04183
31	MALE	3	12	0.06416	0.06025	0.0591	0.05533	0.05377	0.0517	0.04856	0.04683	0.04595	0.04479	0.04454									0.04454
31	MALE	4	11	0.06297	0.06035	0.05693	0.05525	0.05245	0.05081	0.04868	0.04772	0.0452	0.04439										0.04439
31	MALE	5	11	0.06479	0.0591	0.0566	0.05427	0.05233	0.04956	0.04858	0.04683	0.04533	0.0432										0.0432
31	MALE	6	11	0.06531	0.05891	0.05697	0.05406	0.0516	0.05	0.04777	0.04729	0.04552	0.04327										0.04327
31	MALE	7	13	0.0645	0.05983	0.05702	0.05445	0.05354	0.05004	0.04958	0.04787	0.04533	0.04375	0.04256	0.04445								0.04256
31	MALE	8	12	0.06352	0.0597	0.05672	0.05495	0.05256	0.04997	0.04858	0.0471	0.04608	0.04329	0.04152									0.04152
32	FEMALE	1	16	0.06658	0.06241	0.05891	0.056	0.05333	0.05247	0.05104	0.05004	0.04989	0.04835	0.04747	0.04579	0.04566	0.04441	0.04354					0.04354
32	FEMALE	2	15	0.06481	0.06079	0.05741	0.05525	0.05225	0.05079	0.05254	0.05062	0.04952	0.04795	0.04889	0.0462	0.0442	0.04383						0.04383
32	FEMALE	3	17	0.06637	0.06147	0.05966	0.0572	0.0531	0.05122	0.05108	0.04977	0.04939	0.04877	0.04708	0.04589	0.04545	0.04412	0.0435	0.0441				0.0435
32	FEMALE	4	17	0.06712	0.06347	0.05906	0.05716	0.05381	0.05216	0.05108	0.05091	0.04966	0.05008	0.04831	0.0467	0.04562	0.04529	0.04372	0.04256				0.04256
32	FEMALE	5	16	0.06579	0.06418	0.0595	0.05643	0.05275	0.05237	0.05102	0.05056	0.05022	0.04804	0.04737	0.04612	0.04525	0.047	0.04308					0.04308
32	FEMALE	6	16	0.06912	0.06556	0.05979	0.05658	0.05445	0.05229	0.04922	0.05033	0.04947	0.04875	0.04672	0.046	0.04677	0.04445	0.04293					0.04293
32	FEMALE	7	17	0.06693	0.06456	0.0591	0.05658	0.05437	0.05289	0.05162	0.04893	0.05035	0.04908	0.04637	0.04535	0.04437	0.04514	0.04681	0.04529				0.04437
32	FEMALE	8	17	0.06543	0.06304	0.05841	0.05666	0.0546	0.05285	0.0506	0.05033	0.05052	0.04943	0.04887	0.04591	0.04845	0.04518	0.04308	0.0455				0.04308
32	FEMALE	9	16	0.07131	0.06445	0.06141	0.05652	0.05656	0.05297	0.05093	0.05037	0.04979	0.04925	0.04804	0.04625	0.04591	0.04468	0.04577					0.04468
32	FEMALE	10	17	0.06641	0.06333	0.05875	0.05579	0.05329	0.05106	0.05072	0.04947	0.05	0.04858	0.04752	0.0472	0.04539	0.04516	0.04425	0.04304				0.04304
32	FEMALE	11	16	0.06541	0.06258	0.05891	0.05587	0.05362	0.0525	0.04989	0.05025	0.05072	0.04864	0.04585	0.04704	0.04587	0.04437	0.0442					0.0442
32	FEMALE	12	15	0.06547	0.06341	0.06008	0.05683	0.0546	0.05366	0.05247	0.04935	0.05139	0.04945	0.04733	0.04741	0.04679	0.04504						0.04504
32	FEMALE	13	17	0.06885	0.06306	0.06102	0.05643	0.05347	0.05352	0.05222	0.05177	0.05041	0.05125	0.04927	0.04787	0.04727	0.04612	0.04506	0.04443				0.04443
32	FEMALE	14	17	0.06808	0.06516	0.05854	0.05725	0.05325	0.05306	0.05102	0.05064	0.05077	0.04931	0.04931	0.04925	0.04633	0.04675	0.04504	0.04264				0.04264
32	FEMALE	15	18	0.06577	0.06485	0.06127	0.05839	0.05581	0.05252	0.05318	0.05131	0.05083	0.04997	0.05014	0.04877	0.04785	0.04675	0.04675	0.04283	0.04283			0.04283
32	FEMALE	16	16	0.06606	0.06247	0.05887	0.0576	0.05391	0.05227	0.05029	0.05156	0.05047	0.04931	0.04879	0.04731	0.04702	0.04506	0.0437					0.0437
32	FEMALE	17	17	0.06456	0.06335	0.05775	0.05754	0.05347	0.05143	0.05189	0.04991	0.04983	0.04885	0.04702	0.04589	0.04483	0.0445	0.04289	0.04404				0.04289
32	FEMALE	18	16	0.06579	0.06275	0.0577	0.05556	0.053	0.05112	0.05008	0.04916	0.04931	0.04702	0.04643	0.0457	0.04427	0.04225	0.04402					0.04225
32	FEMALE	19	17	0.06595	0.0626	0.05914	0.05643	0.05416	0.05139	0.05095	0.04966	0.04995	0.049	0.04727	0.04552	0.04679	0.04541	0.04533	0.04595				0.04533
32	FEMALE	20	16	0.06264	0.06264	0.0576	0.05541	0.05291	0.05216	0.05193	0.04991	0.04906	0.04837	0.04733	0.04572	0.04468	0.04564	0.04252					0.04252
32	FEMALE	21	18	0.07141	0.06464	0.05847	0.05858	0.05447	0.05187	0.0496	0.05133	0.04985	0.04956	0.0476	0.04762	0.04522	0.04535	0.04418	0.04293	0.0431			0.04293
32	FEMALE	22	19	0.06568	0.06033	0.05685	0.05535	0.05258	0.05056	0.05037	0.05004	0.05035	0.04956	0.04852	0.04695	0.04675	0.04452	0.0441	0.04147	0.04608	0.04389		0.04147
32	FEMALE	23	16	0.06429	0.06087	0.05531	0.05472	0.05143	0.04981	0.05054	0.04981	0.04833	0.04612	0.04739	0.04539	0.0436	0.04379	0.04272					0.04272
32	FEMALE	24	18	0.0655	0.06085	0.05814	0.05785	0.05281	0.05247	0.05077	0.05012	0.049	0.04825	0.04729	0.04675	0.04616	0.04566	0.04552	0.04462	0.04297			0.04297
32	FEMALE	25	19	0.06341	0.06068	0.05814	0.05583	0.05389	0.05052	0.05008	0.04952	0.04862	0.04764	0.04708	0.04614	0.04708	0.04495	0.045	0.04337	0.04433	0.04245		0.04245
32	FEMALE	26	18	0.06493	0.0615	0.05787	0.05525	0.05212	0.0507	0.05054	0.05043	0.04958	0.04747	0.04741	0.04572	0.04568	0.04322	0.0426	0.04527	0.04097			0.04097
32	FEMALE	27	16	0.0651	0.06516	0.06004	0.05556	0.05287	0.05127	0.04981	0.05002	0.05004	0.04939	0.04789	0.04652	0.04645	0.04462	0.04472					0.04462
32	FEMALE	28	18	0.06491	0.06252	0.05889	0.05735	0.05095	0.05004	0.04939	0.04883	0.04895	0.04625	0.04727	0.04616	0.04533	0.04412	0.04312	0.04358	0.04468			0.04312
32	FEMALE	29	19	0.06608	0.06285	0.059	0.0557	0.054	0.05152	0.05029	0.051	0.05145	0.04941	0.04989	0.04656	0.04762	0.04691	0.048	0.04445	0.08856	0.04504		0.04445
32	FEMALE	30	19	0.06614	0.06662	0.0612	0.05877	0.05483	0.05422	0.05112	0.05077	0.0526	0.04958	0.05031	0.04929	0.04772	0.04745	0.04756	0.04522	0.04631	0.04312		0.04312
32	FEMALE	31	17	0.06591	0.06329	0.05893	0.05589	0.0535	0.05208	0.0497	0.0512	0.05029	0.04881	0.04783	0.04725	0.04677	0.04675	0.0437	0.04329				0.04329
32	FEMALE	32	16	0.06504	0.06214	0.05791	0.05683	0.05381	0.05175	0.05031	0.05045	0.04979	0.04795	0.04637	0.04691	0.04695	0.04527	0.04516					0.04516
32	FEMALE	33	16	0.0671	0.06762	0.06077	0.05743	0.05364	0.05293	0.05054	0.05204	0.05102	0.04952	0.04877	0.04602	0.04577	0.04418	0.04572					0.04418
33	MALE	1	15	0.08314	0.06377	0.06493	0.05985	0.05506	0.0547	0.05156	0.05045	0.0476	0.04547	0.0451	0.04141	0.04304	0.04025						0.04025
33	MALE	2	16	0.07406	0.06214	0.06108	0.05597	0.05435	0.05179	0.04941	0.04777	0.04687	0.0466	0.04577	0.04222	0.04079	0.04043	0.03837					0.03837
33	MALE	3	17	0.07087	0.0631	0.0605	0.05679	0.05566	0.05233	0.05087	0.04789	0.04683	0.04581	0.04477	0.04227	0.04027	0.04131	0.03777	0.03966				0.03777
33	MALE	4	16	0.07562	0.06252	0.05716	0.05579	0.05472	0.0526	0.0511	0.0491	0.04777	0.04531	0.04525	0.04239	0.04041	0.041	0.03591					0.03591
33	MALE	5	14	0.07025	0.06062	0.05779	0.0557	0.05514	0.05235	0.04997	0.04879	0.04522	0.0472	0.0441	0.04108	0.04108							0.04108
33	MALE	6	18	0.0715	0.05989	0.05879	0.05622	0.05483	0.05187	0.05039	0.0486	0.04677	0.04533	0.04431	0.04177	0.04208	0.04202	0.03785	0.03914	0.03762			0.03762
33	MALE	7	14	0.06681	0.06145	0.06139	0.0557	0.0517	0.04841	0.04883	0.04741	0.04454	0.04481	0.04379	0.04195	0.03952							0.03952
33	MALE	8	17	0.07156	0.06243	0.05952	0.05656	0.05327	0.05183	0.04922	0.04754	0.04772	0.04483	0.04241	0.04218	0.03943	0.03993	0.03906	0.03906				0.03906
33	MALE	9	15	0.06756	0.06152	0.05835	0.0562	0.054	0.05283	0.04893	0.04895	0.04735	0.04662	0.0442	0.04147	0.04145	0.03716						0.03716
33	MALE	10	15	0.06791	0.06166	0.0602	0.05616	0.05429	0.0531	0.05002	0.04714	0.04706	0.04516	0.04347	0.04131	0.03862	0.03977						0.03862
33	MALE	11	16	0.06908	0.06079	0.05858	0.05522	0.05433	0.0511	0.05016	0.04747	0.04606	0.04487	0.04495	0.04185	0.04381	0.03889	0.03885					0.03885
33	MALE	12	17	0.06872	0.0606	0.05818	0.05522	0.05272	0.05068	0.04993	0.04727	0.0465	0.04547	0.04385	0.04229	0.04102	0.04016	0.03775	0.04002				0.03775
33	MALE	13	16	0.06827	0.0615	0.05741	0.05427	0.05227	0.04893	0.04943	0.04608	0.04668	0.04595	0.04204	0.04289	0.03966	0.03935	0.03925					0.03925
33	MALE	14	18	0.06581	0.06108	0.058	0.05525	0.05318	0.05252	0.05025	0.04881	0.04693	0.04641	0.04389	0.04252	0.04143	0.04035	0.0397	0.03827	0.03858			0.03827
33	MALE	15	17	0.06914	0.063	0.05739	0.05568	0.05485	0.05075	0.05056	0.04845	0.04664	0.04654	0.04487	0.04254	0.04127	0.04104	0.0412	0.0361				0.0361
33	MALE	16	16	0.06885	0.06033	0.06027	0.05597	0.05318	0.05164	0.04935	0.04835	0.04597	0.0461	0.04364	0.04212	0.04106	0.0407	0.03839					0.03839
33	MALE	17	17	0.0666	0.06014	0.0577	0.0545	0.05327	0.05052	0.04756	0.04772	0.0476	0.0451	0.04462	0.04283	0.04058	0.04043	0.04039	0.03806				0.03806
33	MALE	18	14	0.07033	0.06181	0.06093	0.05631	0.05368	0.0527	0.05031	0.04777	0.04708	0.04666	0.04285	0.04177	0.03997							0.03997
33	MALE	19	13	0.06731	0.06029	0.05904	0.05516	0.05383	0.04993	0.04891	0.04731	0.04756	0.04431	0.04139	0.04027								0.04027
33	MALE	20	13	0.06639	0.06158	0.05895	0.05533	0.05331	0.05408	0.04987	0.04839	0.04527	0.04689	0.04237	0.04202								0.04202
33	MALE	21	13	0.06925	0.05968	0.05841	0.05493	0.054	0.05187	0.05035	0.04681	0.04537	0.04581	0.04202	0.04343								0.04202
33	MALE	22	16	0.07091	0.06052	0.05968	0.05625	0.05264	0.0535	0.04966	0.0476	0.0457	0.04712	0.04237	0.04404	0.04206	0.03981	0.04179					0.03981
33	MALE	23	16	0.06379	0.05993	0.05933	0.05595	0.05385	0.05175	0.0515	0.04822	0.04681	0.04566	0.04452	0.04225	0.03885	0.04202	0.03727					0.03727
33	MALE	24	16	0.06887	0.06154	0.05829	0.05593	0.05585	0.0511	0.04939	0.04787	0.045	0.04366	0.04387	0.04152	0.042	0.03993	0.04097					0.03993
33	MALE	25	17	0.06743	0.06122	0.05775	0.05502	0.05104	0.04908	0.04922	0.04639	0.04781	0.046	0.04235	0.03914	0.04114	0.03525	0.04133	0.03791				0.03525
33	MALE	26	12	0.06825	0.06872	0.06147	0.05539	0.05479	0.0536	0.05314	0.05035	0.04693	0.05	0.04337									0.04337
33	MALE	27	14	0.072	0.06006	0.05854	0.05735	0.05206	0.05181	0.05089	0.04818	0.04681	0.04512	0.04558	0.0435	0.04079							0.04079
33	MALE	28	13	0.06675	0.0617	0.0585	0.05547	0.05331	0.05339	0.0497	0.0485	0.04562	0.04535	0.04431	0.0412								0.0412
33	MALE	29	13	0.06779	0.06047	0.05995	0.0547	0.05356	0.05081	0.0485	0.04785	0.04589	0.04554	0.04447	0.04127								0.04127
33	MALE	30	12	0.06993	0.06177	0.05858	0.05545	0.05281	0.05166	0.0481	0.04714	0.04458	0.044	0.04245									0.04245
33	MALE	31	13	0.07025	0.06029	0.06	0.05579	0.0607	0.0507	0.04929	0.04804	0.04683	0.04541	0.04445	0.04456								0.04445
34	MALE	1	12	0.05537	0.055	0.05145	0.04954	0.04664	0.04516	0.04431	0.0416	0.04	0.03758	0.03772									0.03758
34	MALE	2	10	0.05735	0.05454	0.0517	0.05006	0.04689	0.04483	0.04229	0.04039	0.03706											0.03706
34	MALE	3	12	0.05485	0.05366	0.05079	0.05016	0.04808	0.04485	0.04431	0.04114	0.03889	0.03831	0.03543									0.03543
34	MALE	4	12	0.0566	0.05227	0.05095	0.04766	0.04645	0.04408	0.04147	0.04037	0.03927	0.03622	0.03583									0.03583
34	MALE	5	11	0.05727	0.0516	0.05006	0.04797	0.04622	0.04429	0.04141	0.04056	0.03895	0.03852										0.03852
35	FEMALE	1	9	0.07358	0.06204	0.0577	0.05556	0.05237	0.04877	0.04758	0.04233												0.04233
35	FEMALE	2	9	0.06862	0.06168	0.05589	0.05397	0.05093	0.04802	0.04616	0.04218												0.04218
35	FEMALE	3	11	0.06297	0.05881	0.0561	0.05187	0.05095	0.05033	0.04585	0.04445	0.04552	0.03679										0.03679
35	FEMALE	4	9	0.06779	0.05908	0.0562	0.05462	0.04968	0.04762	0.04475	0.04408												0.04408
35	FEMALE	5	11	0.06654	0.0586	0.05564	0.0532	0.05112	0.0495	0.04683	0.04495	0.04202	0.04075										0.04075
35	FEMALE	6	12	0.06333	0.05925	0.05689	0.05187	0.05158	0.04806	0.04562	0.04422	0.04239	0.04104	0.04081									0.04081
35	FEMALE	7	11	0.06827	0.06322	0.0565	0.05229	0.05054	0.0475	0.0465	0.04345	0.04143	0.038										0.038
35	FEMALE	8	11	0.06477	0.05918	0.05635	0.0532	0.0506	0.05097	0.04529	0.04579	0.0406	0.04043										0.04043
35	FEMALE	9	11	0.06212	0.05818	0.05497	0.05314	0.04991	0.04856	0.04685	0.04293	0.04031	0.0405										0.04031
36	UNKNOWN	1	9	0.06402	0.06016	0.05712	0.05568	0.04979	0.04747	0.04243	0.03664												0.03664
36	UNKNOWN	2	10	0.06472	0.06045	0.05777	0.05529	0.05114	0.04714	0.04375	0.03947	0.03543											0.03543
36	UNKNOWN	3	9	0.06354	0.06039	0.05783	0.05618	0.0511	0.04716	0.04452	0.03754												0.03754
36	UNKNOWN	4	10	0.06377	0.0606	0.05768	0.05641	0.054	0.04991	0.04608	0.04206	0.03937											0.03937
36	UNKNOWN	5	9	0.0636	0.06054	0.06425	0.0502	0.05181	0.0487	0.04331	0.03904												0.03904
37	FEMALE	1	11	0.07045	0.06406	0.0597	0.0565	0.05429	0.05047	0.04631	0.04393	0.04231	0.03777										0.03777
37	FEMALE	2	10	0.0725	0.06431	0.06116	0.05654	0.05429	0.05131	0.04783	0.0452	0.0425											0.0425
37	FEMALE	3	12	0.07093	0.06562	0.05927	0.05783	0.05541	0.0516	0.0495	0.04462	0.04412	0.03943	0.04129									0.03943
37	FEMALE	4	11	0.07254	0.0647	0.06095	0.05625	0.05552	0.05256	0.04914	0.04416	0.04464	0.04091										0.04091
37	FEMALE	5	11	0.07475	0.06414	0.05875	0.0572	0.05445	0.05247	0.04958	0.04527	0.04256	0.0397										0.0397
37	FEMALE	6	11	0.06989	0.06385	0.05854	0.05568	0.05522	0.05185	0.04716	0.045	0.042	0.0382										0.0382
37	FEMALE	7	10	0.07175	0.06462	0.06016	0.05695	0.05377	0.05189	0.04747	0.04466	0.04114											0.04114
37	FEMALE	8	10	0.07304	0.06412	0.06083	0.05627	0.05416	0.05145	0.04747	0.04391	0.04112											0.04112
37	FEMALE	9	10	0.0726	0.06497	0.05931	0.05702	0.0552	0.0516	0.04754	0.04341	0.04295											0.04295
37	FEMALE	10	10	0.07402	0.06227	0.05931	0.05675	0.0552	0.05025	0.04802	0.04325	0.0431											0.0431
37	FEMALE	11	11	0.08002	0.0652	0.059	0.05406	0.05322	0.04997	0.04466	0.04164	0.04181	0.03925										0.03925
38	MALE	1	7	0.06306	0.05481	0.05237	0.04862	0.04589	0.04302														0.04302
38	MALE	2	7	0.0625	0.0552	0.05287	0.04856	0.04604	0.04247														0.04247
38	MALE	3	7	0.06179	0.05502	0.05212	0.0487	0.04527	0.04335														0.04335
38	MALE	4	8	0.05964	0.05472	0.05185	0.04843	0.0457	0.04304	0.04054													0.04054
38	MALE	5	9	0.0622	0.05566	0.05206	0.04789	0.04602	0.04318	0.04191	0.03991												0.03991
38	MALE	6	8	0.06256	0.05606	0.0532	0.04945	0.04587	0.04377	0.04197													0.04197
38	MALE	7	8	0.06008	0.05393	0.05214	0.0482	0.04587	0.04345	0.04202													0.04202
38	MALE	8	8	0.06143	0.05529	0.05208	0.04908	0.04556	0.04339	0.04152													0.04152
38	MALE	9	7	0.0601	0.05435	0.05179	0.04856	0.04454	0.04283														0.04283
39	MALE	1	13	0.06553	0.05984	0.05625	0.05458	0.05149	0.05156	0.05083	0.04827	0.04825	0.047	0.04648	0.04566								0.04566
39	MALE	2	13	0.06562	0.06127	0.05739	0.05331	0.05222	0.0519	0.05074	0.04904	0.04734	0.04748	0.047	0.04394								0.04394
39	MALE	3	13	0.06444	0.05823	0.05566	0.05376	0.05258	0.05115	0.05054	0.04852	0.04861	0.04723	0.04551	0.0463								0.04551
39	MALE	4	12	0.06587	0.05916	0.05737	0.05417	0.05215	0.05201	0.05045	0.04877	0.04784	0.04777	0.0463									0.0463
39	MALE	5	14	0.06585	0.06013	0.05696	0.05464	0.05224	0.05147	0.05072	0.04934	0.04734	0.04757	0.04455	0.04655	0.04371							0.04371
39	MALE	6	12	0.06485	0.05927	0.05682	0.05462	0.0529	0.05095	0.05063	0.04922	0.04721	0.04655	0.08907									0.04655
39	MALE	7	12	0.06544	0.05925	0.05805	0.05417	0.05147	0.05242	0.04938	0.04902	0.04743	0.04789	0.04571									0.04571
39	MALE	8	14	0.06594	0.06117	0.05784	0.05521	0.05369	0.05206	0.05024	0.04952	0.04734	0.04748	0.04721	0.04421	0.04265							0.04265
39	MALE	9	13	0.06721	0.06031	0.05702	0.05383	0.0522	0.0514	0.04981	0.04954	0.04737	0.04582	0.04639	0.04396								0.04396
39	MALE	10	10	0.06945	0.05893	0.058	0.05562	0.05213	0.04945	0.05011	0.04918	0.0473											0.0473
39	MALE	11	11	0.07081	0.06093	0.05852	0.05367	0.05278	0.05006	0.05056	0.04771	0.0456	0.0441										0.0441
40	MALE	1	15	0.05564	0.04889	0.04841	0.04566	0.04518	0.04362	0.04281	0.04304	0.04129	0.03443	0.04077	0.04277	0.03527	0.04093						0.03443
40	MALE	2	15	0.05539	0.0491	0.04514	0.05029	0.04516	0.0442	0.04262	0.04287	0.04179	0.04112	0.0392	0.0405	0.0311	0.04189						0.0311
40	MALE	3	14	0.05614	0.05025	0.04843	0.04712	0.04527	0.04485	0.04256	0.04289	0.0421	0.04085	0.03677	0.03972	0.04183							0.03677
40	MALE	4	14	0.05531	0.04933	0.04756	0.04552	0.04418	0.04437	0.04285	0.04208	0.038	0.04106	0.04337	0.0322	0.03666							0.0322
40	MALE	5	14	0.05597	0.05204	0.04962	0.04656	0.04562	0.04479	0.042	0.04333	0.03689	0.04483	0.03743	0.04118	0.0347							0.0347
40	MALE	6	15	0.0556	0.05	0.04922	0.04558	0.04568	0.04345	0.0431	0.04183	0.04237	0.04068	0.04	0.0377	0.03835	0.03772						0.0377
40	MALE	7	14	0.05579	0.04897	0.04877	0.04695	0.0451	0.04456	0.04441	0.042	0.04245	0.042	0.03787	0.04306	0.03472							0.03472
40	MALE	8	14	0.05439	0.04887	0.04814	0.04677	0.04547	0.04475	0.04387	0.04225	0.03472	0.04268	0.03964	0.03845	0.03843							0.03472
40	MALE	9	13	0.05435	0.05133	0.04806	0.04612	0.04552	0.04547	0.0421	0.04202	0.04037	0.03333	0.0431	0.02941								0.02941
40	MALE	10	11	0.05533	0.05135	0.0481	0.04562	0.04558	0.0435	0.04281	0.04191	0.03927	0.03618										0.03618
40	MALE	11	11	0.056	0.04918	0.04929	0.04666	0.04554	0.04472	0.04312	0.04125	0.04127	0.04006										0.04006
40	MALE	12	11	0.05645	0.04935	0.04789	0.04483	0.04506	0.04268	0.03927	0.03968	0.04354	0.03587										0.03587
40	MALE	13	12	0.05664	0.05112	0.04979	0.04625	0.04789	0.04308	0.04439	0.04266	0.04079	0.03866	0.03993									0.03866
40	MALE	14	13	0.05639	0.0495	0.04908	0.0472	0.04577	0.0455	0.04235	0.04175	0.04158	0.03954	0.03643	0.03968								0.03643
40	MALE	15	12	0.05718	0.0517	0.04802	0.04612	0.04643	0.0426	0.04231	0.04187	0.04114	0.03781	0.04035									0.03781
40	MALE	16	11	0.056	0.05072	0.04952	0.04693	0.04472	0.04289	0.04304	0.04254	0.03966	0.03787										0.03787
40	MALE	17	13	0.05637	0.04895	0.04733	0.0451	0.04475	0.0425	0.0387	0.04483	0.03962	0.03475	0.04045	0.03758								0.03475
40	MALE	18	11	0.05412	0.05195	0.04647	0.04543	0.04406	0.04381	0.04064	0.0421	0.04035	0.03566										0.03566
40	MALE	19	13	0.0555	0.05037	0.04877	0.04689	0.04452	0.04366	0.0425	0.04125	0.03897	0.03652	0.04068	0.03941								0.03652
40	MALE	20	12	0.05629	0.04964	0.04847	0.04622	0.04468	0.04343	0.04229	0.04218	0.0402	0.03737	0.03893									0.03737
40	MALE	21	11	0.05683	0.05041	0.04739	0.04616	0.0435	0.04375	0.04014	0.03922	0.04177	0.03777										0.03777
40	MALE	22	11	0.05506	0.05072	0.04741	0.04552	0.04368	0.04122	0.04293	0.04002	0.0406	0.03558										0.03558
40	MALE	23	13	0.05693	0.05004	0.04862	0.04433	0.04564	0.04262	0.04306	0.04129	0.04147	0.03789	0.03931	0.03497								0.03497
40	MALE	24	14	0.05716	0.05091	0.04718	0.04704	0.04468	0.04318	0.04372	0.04129	0.04014	0.03889	0.03925	0.03641	0.0372							0.03641
40	MALE	25	12	0.05631	0.05047	0.04781	0.0465	0.0452	0.04275	0.0427	0.04041	0.0395	0.03804	0.03572									0.03572
41	MALE	1	16	0.07268	0.06181	0.05581	0.05272	0.04975	0.04737	0.04312	0.04489	0.04093	0.04004	0.04045	0.04235	0.04008	0.04047	0.0321					0.0321
41	MALE	2	15	0.07489	0.06008	0.05589	0.0526	0.04943	0.04656	0.04412	0.04037	0.0406	0.03941	0.03929	0.03968	0.03818	0.03691						0.03691
41	MALE	3	19	0.07266	0.0621	0.05789	0.05366	0.05183	0.04893	0.04785	0.04485	0.04185	0.04035	0.03945	0.03929	0.03979	0.03943	0.04079	0.03993	0.03202	0.04316		0.03202
41	MALE	4	14	0.07118	0.06156	0.05693	0.05418	0.05172	0.04935	0.04706	0.04602	0.0442	0.04097	0.04231	0.03825	0.03595							0.03595
41	MALE	5	12	0.07764	0.06087	0.0555	0.05129	0.0491	0.04729	0.04539	0.04279	0.03829	0.03747	0.03689									0.03689
41	MALE	6	17	0.06956	0.06139	0.05839	0.05491	0.05289	0.04866	0.04541	0.04493	0.04287	0.04281	0.04239	0.04068	0.03902	0.03937	0.03802	0.03631				0.03631
41	MALE	7	13	0.07347	0.06035	0.05783	0.05316	0.05131	0.04897	0.04575	0.04325	0.04079	0.04129	0.03854	0.03745								0.03745
41	MALE	8	10	0.07108	0.06054	0.0556	0.05262	0.05045	0.04762	0.04529	0.04004	0.03264											0.03264
41	MALE	9	14	0.07012	0.05935	0.05537	0.05368	0.04922	0.04752	0.0461	0.04516	0.04314	0.04262	0.04264	0.03829	0.03997							0.03829
41	MALE	10	13	0.07143	0.06422	0.05881	0.05504	0.05268	0.05091	0.0471	0.0462	0.045	0.04277	0.04189	0.03964								0.03964
